# Supplementary material for: Basidiomycetes Are Particularly Sensitive to Bacterial Volatile Compounds: Mechanistic Insight Into the Case Study of Pseudomonas protegens Volatilome Against Heterobasidion abietinum
Source: Front Microbiol. 2021 May 31;12:684664. doi: 10.3389/fmicb.2021.684664 (PMC8248679; doi:10.3389/fmicb.2021.684664)
Supplement: Supplementary Figure 1 — Phylogenetic analysis of 63 isolates belonging to the Heterobasidion genus, including the strain 10 used in this study, computed by the maximum likelihood method and based on four concatenated genes. The genes used were: glutathione-S-transferase 1 (GST1), elongation factor 1-α (EFA), glyceraldehyde 3-phosphate dehydrogenase (G3P), and a transcription factor (TF). The percentage of trees (out of 1000 bootstraps) in which the associated taxa clustered together is shown next to the branches. There were a total of 1171 sites in the final dataset. The tree is drawn to scale, with branch lengths measured in the number of substitutions per site. The accession numbers of the isolates are given in Supplementary Table 1. [file Presentation_1.zip › Supplementary material/Supplementary Table 2.xlsx]

## Sheet: Sheet 1
GeneID	Gene description	log2FC	logCPM	F	PValue	FDR	BLAST hit	Enzyme_Codes	Enzyme_Names	GO_IDs	GO_Names	InterPro_IDs	InterPro_GO_IDs	InterPro_GO_Names	ORA_GO_ID	ORA_GO_Name
9148		0.269984	4.28254	0.128835	0.719644	1	XP_009548734.1 sensor histidine kinase-like protein	EC:2.7.13.3	Histidine kinase	P:GO:0006464; P:GO:0007165; P:GO:0009058; F:GO:0016301; C:GO:0032991; P:GO:0034641	P:cellular protein modification process; P:signal transduction; P:biosynthetic process; F:kinase activity; C:protein-containing complex; P:cellular nitrogen compound metabolic process	IPR004358 (PRINTS); IPR003661 (SMART); IPR001789 (SMART); IPR003594 (SMART); IPR003018 (SMART); IPR013515 (PFAM); IPR036890 (G3DSA:3.30.565.GENE3D); IPR003018 (PFAM); IPR003661 (PFAM); IPR003594 (PFAM); G3DSA:1.10.287.130 (GENE3D); IPR001789 (PFAM); G3DSA:3.30.450.270 (GENE3D); G3DSA:3.40.50.2300 (GENE3D); G3DSA:3.30.450.20 (GENE3D); IPR013654 (PFAM); IPR029016 (G3DSA:3.30.450.GENE3D); mobidb-lit…	F:GO:0000155; P:GO:0000160; F:GO:0005515; P:GO:0006355; P:GO:0007165; P:GO:0009584; P:GO:0016310; F:GO:0016772; P:GO:0018298	F:phosphorelay sensor kinase activity; P:phosphorelay signal transduction system; F:protein binding; P:regulation of transcription, DNA-templated; P:signal transduction; P:detection of visible light; P:phosphorylation; F:transferase activity, transferring phosphorus-containing groups; P:protein-chromophore linkage	C:GO:0016020;C:GO:0032991;C:GO:0110165;F:GO:0000166;F:GO:0003824;F:GO:0005488;F:GO:0005524;F:GO:0008144;F:GO:0016740;F:GO:0016773;F:GO:0017076;F:GO:0030554;F:GO:0032553;F:GO:0032555;F:GO:0032559;F:GO:0035639;F:GO:0036094;F:GO:0043167;F:GO:0043168;F:GO:0097159;F:GO:0097367;F:GO:1901265;F:GO:1901363;P:GO:0006793;P:GO:0006796;P:GO:0006807;P:GO:0008152;P:GO:0009058;P:GO:0009059;P:GO:0009987;P:GO:0010…	C:cellular anatomical entity;C:membrane;C:protein-containing complex;F:adenyl nucleotide binding;F:adenyl ribonucleotide binding;F:anion binding;F:ATP binding;F:binding;F:carbohydrate derivative binding;F:catalytic activity;F:drug binding;F:heterocyclic compound binding;F:ion binding;F:nucleoside phosphate binding;F:nucleotide binding;F:organic cyclic compound binding;F:phosphotransferase activit…
9532		-2.53574	5.0692	20.3902	6.33e-06	0.000390318	XP_009548722.1 hypothetical protein HETIRDRAFT_9532, partial			C:GO:0005575; F:GO:0043167	C:cellular_component; F:ion binding	IPR006644 (SMART); IPR013783 (G3DSA:2.60.40.GENE3D); mobidb-lite (MOBIDB_LITE); mobidb-lite (MOBIDB_LITE); mobidb-lite (MOBIDB_LITE); mobidb-lite (MOBIDB_LITE); IPR015919 (SUPERFAMILY); IPR015919 (SUPERFAMILY)	F:GO:0005509; C:GO:0016020	F:calcium ion binding; C:membrane	F:GO:0005488;F:GO:0043167	F:binding;F:ion binding
9760	ABC transporter	0.597133	4.42618	0.71096	0.399129	1	XP_009551832.1 ABC transporter	EC:3.6.1.3; EC:3.6.1.15	Adenosinetriphosphatase; Nucleoside-triphosphate phosphatase	C:GO:0005575; F:GO:0016887; F:GO:0022857; F:GO:0043167	C:cellular_component; F:ATPase activity; F:transmembrane transporter activity; F:ion binding	IPR003593 (SMART); IPR011527 (PFAM); G3DSA:3.40.50.300 (GENE3D); IPR003439 (PFAM); IPR017871 (PROSITE_PATTERNS); IPR003439 (PROSITE_PROFILES); cd03223 (CDD); IPR027417 (SUPERFAMILY)	F:GO:0005524; C:GO:0016021; F:GO:0016887; F:GO:0042626; P:GO:0055085	F:ATP binding; C:integral component of membrane; F:ATPase activity; F:ATPase-coupled transmembrane transporter activity; P:transmembrane transport	F:GO:0003824;F:GO:0005215;F:GO:0005488;F:GO:0022857;F:GO:0043167	F:binding;F:catalytic activity;F:ion binding;F:transmembrane transporter activity;F:transporter activity
10160	Esterase/lipase/thioesterase	0	2.53441	0	1	1	XP_009549622.1 Esterase/lipase/thioesterase			F:GO:0008233	F:peptidase activity	IPR001375 (PFAM); IPR029058 (G3DSA:3.40.50.GENE3D); SSF82171 (SUPERFAMILY); IPR029058 (SUPERFAMILY)	P:GO:0006508; F:GO:0008236	P:proteolysis; F:serine-type peptidase activity	F:GO:0003824	F:catalytic activity
10330	Glycoside Hydrolase Family 78 protein	-0.427181	2.96337	0.0734826	0.786333	1	XP_009547897.1 glycoside hydrolase family 78 protein			F:GO:0003674	F:molecular_function	IPR035396 (PFAM); G3DSA:2.60.420.10 (GENE3D); IPR012341 (G3DSA:1.50.10.GENE3D); IPR008928 (SUPERFAMILY)	F:GO:0003824	F:catalytic activity
10776		0.167379	3.88187	0.033076	0.855687	1	XP_009550453.1 hypothetical protein HETIRDRAFT_10776, partial			C:GO:0000164; C:GO:0000785; C:GO:0000786; P:GO:0001934; F:GO:0003677; F:GO:0003690; F:GO:0003723; F:GO:0003735; F:GO:0004414; F:GO:0004672; F:GO:0004674; F:GO:0004721; F:GO:0004722; F:GO:0005080; F:GO:0005524; C:GO:0005634; C:GO:0005730; C:GO:0005737; C:GO:0005829; C:GO:0005840; P:GO:0006334; P:GO:0006355; P:GO:0006412; P:GO:0006468; P:GO:0006470; F:GO:0008270; P:GO:0008652; F:GO:0009055; P:GO:00…	C:protein phosphatase type 1 complex; C:chromatin; C:nucleosome; P:positive regulation of protein phosphorylation; F:DNA binding; F:double-stranded DNA binding; F:RNA binding; F:structural constituent of ribosome; F:homoserine O-acetyltransferase activity; F:protein kinase activity; F:protein serine/threonine kinase activity; F:phosphoprotein phosphatase activity; F:protein serine/threonine phosp…	IPR023631 (PFAM); IPR036928 (G3DSA:3.90.1300.GENE3D); mobidb-lite (MOBIDB_LITE); IPR036928 (SUPERFAMILY)	no GO terms	no GO terms	F:GO:0003824;P:GO:0006082;P:GO:0006520;P:GO:0006807;P:GO:0008152;P:GO:0009987;P:GO:0019752;P:GO:0043436;P:GO:0044237;P:GO:0044238;P:GO:0044281;P:GO:0071704;P:GO:1901564	F:catalytic activity;P:carboxylic acid metabolic process;P:cellular amino acid metabolic process;P:cellular metabolic process;P:cellular process;P:metabolic process;P:nitrogen compound metabolic process;P:organic acid metabolic process;P:organic substance metabolic process;P:organonitrogen compound metabolic process;P:oxoacid metabolic process;P:primary metabolic process;P:small molecule metaboli…
11056	Cytochrome P450 monooxygenase 75	0	2.53441	0	1	1	XP_009550454.1 cytochrome P450 monooxygenase 75			F:GO:0016491; F:GO:0043167	F:oxidoreductase activity; F:ion binding	IPR002401 (PRINTS); IPR001128 (PRINTS); IPR001128 (PFAM); IPR036396 (G3DSA:1.10.630.GENE3D); IPR017972 (PROSITE_PATTERNS); IPR036396 (SUPERFAMILY)	F:GO:0005506; F:GO:0016705; F:GO:0020037; P:GO:0055114	F:iron ion binding; F:oxidoreductase activity, acting on paired donors, with incorporation or reduction of molecular oxygen; F:heme binding; P:oxidation-reduction process	F:GO:0003824;F:GO:0005488;F:GO:0016491;F:GO:0043167;F:GO:0043169;F:GO:0046872;F:GO:0048037;F:GO:0097159;F:GO:1901363;P:GO:0006807;P:GO:0008152;P:GO:0019538;P:GO:0043170;P:GO:0044238;P:GO:0055114;P:GO:0071704;P:GO:1901564	F:binding;F:catalytic activity;F:cation binding;F:cofactor binding;F:heterocyclic compound binding;F:ion binding;F:metal ion binding;F:organic cyclic compound binding;F:oxidoreductase activity;P:macromolecule metabolic process;P:metabolic process;P:nitrogen compound metabolic process;P:organic substance metabolic process;P:organonitrogen compound metabolic process;P:oxidation-reduction process;P:…
11198	Amino acid transporter	-0.476218	3.27643	0.142277	0.706029	1	XP_009547898.1 amino acid transporter			C:GO:0005575; F:GO:0022857	C:cellular_component; F:transmembrane transporter activity	IPR002293 (PIRSF); IPR002293 (PFAM); G3DSA:1.20.1740.10 (GENE3D); IPR004840 (PROSITE_PATTERNS)	P:GO:0006865; C:GO:0016020; C:GO:0016021; F:GO:0022857; P:GO:0055085	P:amino acid transport; C:membrane; C:integral component of membrane; F:transmembrane transporter activity; P:transmembrane transport	C:GO:0016020;C:GO:0016021;C:GO:0031224;C:GO:0110165;F:GO:0005215;F:GO:0015075;F:GO:0015318;F:GO:0022857;P:GO:0006810;P:GO:0006820;P:GO:0015711;P:GO:0051179;P:GO:0051234;P:GO:0055085	C:cellular anatomical entity;C:integral component of membrane;C:intrinsic component of membrane;C:membrane;F:inorganic molecular entity transmembrane transporter activity;F:ion transmembrane transporter activity;F:transmembrane transporter activity;F:transporter activity;P:anion transport;P:establishment of localization;P:localization;P:organic anion transport;P:transmembrane transport;P:transport
11431	Glycoside Hydrolase Family 18 protein	1.72941	2.65284	0.651688	0.419514	1	XP_009543139.1 glycoside hydrolase family 18 protein			P:GO:0005975; F:GO:0016798	P:carbohydrate metabolic process; F:hydrolase activity, acting on glycosyl bonds	IPR011583 (SMART); IPR029070 (G3DSA:3.10.50.GENE3D); IPR001223 (PFAM); G3DSA:3.20.20.80 (GENE3D); mobidb-lite (MOBIDB_LITE); mobidb-lite (MOBIDB_LITE); IPR001579 (PROSITE_PATTERNS); IPR017853 (SUPERFAMILY)	F:GO:0004553; P:GO:0005975; F:GO:0008061	F:hydrolase activity, hydrolyzing O-glycosyl compounds; P:carbohydrate metabolic process; F:chitin binding	F:GO:0003824;F:GO:0005488;F:GO:0008144;F:GO:0097367;P:GO:0005975;P:GO:0006807;P:GO:0008152;P:GO:0009056;P:GO:0009987;P:GO:0017144;P:GO:0043170;P:GO:0044237;P:GO:0044238;P:GO:0044260;P:GO:0071704;P:GO:1901564;P:GO:1901575	F:binding;F:carbohydrate derivative binding;F:catalytic activity;F:drug binding;P:carbohydrate metabolic process;P:catabolic process;P:cellular macromolecule metabolic process;P:cellular metabolic process;P:cellular process;P:drug metabolic process;P:macromolecule metabolic process;P:metabolic process;P:nitrogen compound metabolic process;P:organic substance catabolic process;P:organic substance …
11764		0	2.53441	0	1	1	XP_009541770.1 polyamine oxidase1, flavin-containing amine oxidoreductase			F:GO:0016491	F:oxidoreductase activity	IPR001613 (PRINTS); G3DSA:3.90.660.10 (GENE3D); G3DSA:1.10.405.10 (GENE3D); IPR002937 (PFAM); IPR036188 (G3DSA:3.50.50.GENE3D); SSF54373 (SUPERFAMILY); IPR036188 (SUPERFAMILY)	F:GO:0016491; P:GO:0055114	F:oxidoreductase activity; P:oxidation-reduction process	F:GO:0003824;F:GO:0016491	F:catalytic activity;F:oxidoreductase activity
11797	Major facilitator superfamily	-0.541466	2.95296	0.110481	0.739599	1	XP_009540254.1 major facilitator superfamily			F:GO:0022857	F:transmembrane transporter activity	IPR001958 (PRINTS); G3DSA:1.20.1250.20 (GENE3D); IPR011701 (PFAM); IPR020846 (PROSITE_PROFILES); cd17325 (CDD); IPR036259 (SUPERFAMILY)	F:GO:0022857; P:GO:0055085	F:transmembrane transporter activity; P:transmembrane transport	C:GO:0016020;C:GO:0016021;C:GO:0031224;C:GO:0110165;F:GO:0005215;F:GO:0015075;F:GO:0015291;F:GO:0015318;F:GO:0022804;F:GO:0022853;F:GO:0022857;P:GO:0006810;P:GO:0006820;P:GO:0015711;P:GO:0051179;P:GO:0051234;P:GO:0055085	C:cellular anatomical entity;C:integral component of membrane;C:intrinsic component of membrane;C:membrane;F:active ion transmembrane transporter activity;F:active transmembrane transporter activity;F:inorganic molecular entity transmembrane transporter activity;F:ion transmembrane transporter activity;F:secondary active transmembrane transporter activity;F:transmembrane transporter activity;F:tr…
11852		0	2.53441	0	1	1	XP_009549623.1 hypothetical protein HETIRDRAFT_11852, partial			F:GO:0003674	F:molecular_function	IPR002110 (SMART); IPR036770 (G3DSA:1.25.40.GENE3D); IPR020683 (PFAM); IPR036465 (G3DSA:3.40.50.GENE3D); IPR002110 (PROSITE_PROFILES); IPR020683 (PROSITE_PROFILES); IPR002110 (PROSITE_PROFILES); IPR036770 (SUPERFAMILY)	F:GO:0005515	F:protein binding
11979	MFS monocarboxylate transporter	0	2.53441	0	1	1	XP_009546875.1 MFS monocarboxylate transporter			P:GO:0055085	P:transmembrane transport	G3DSA:1.20.1250.20 (GENE3D); IPR011701 (PFAM); G3DSA:1.20.1250.20 (GENE3D); cd17352 (CDD); IPR036259 (SUPERFAMILY)	P:GO:0055085	P:transmembrane transport	P:GO:0006810;P:GO:0051179;P:GO:0051234;P:GO:0055085	P:establishment of localization;P:localization;P:transmembrane transport;P:transport
12392	Glycoside Hydrolase Family 28 protein	0	2.53441	0	1	1	XP_009553028.1 glycoside hydrolase family 28 protein	EC:3.2.1.15	Polygalacturonase	P:GO:0005975; F:GO:0016798	P:carbohydrate metabolic process; F:hydrolase activity, acting on glycosyl bonds	IPR000743 (PFAM); IPR012334 (G3DSA:2.160.20.GENE3D); IPR000743 (PROSITE_PATTERNS); IPR011050 (SUPERFAMILY)	F:GO:0004650; P:GO:0005975	F:polygalacturonase activity; P:carbohydrate metabolic process	F:GO:0003824;P:GO:0005975;P:GO:0005976;P:GO:0006073;P:GO:0008152;P:GO:0009987;P:GO:0043170;P:GO:0044042;P:GO:0044237;P:GO:0044238;P:GO:0044260;P:GO:0044262;P:GO:0044264;P:GO:0071704	F:catalytic activity;P:carbohydrate metabolic process;P:cellular carbohydrate metabolic process;P:cellular glucan metabolic process;P:cellular macromolecule metabolic process;P:cellular metabolic process;P:cellular polysaccharide metabolic process;P:cellular process;P:glucan metabolic process;P:macromolecule metabolic process;P:metabolic process;P:organic substance metabolic process;P:polysacchar…
12473		0	2.53441	0	1	1	XP_009541714.1 hypothetical protein HETIRDRAFT_12473, partial			P:GO:0006464; F:GO:0016301; F:GO:0043167	P:cellular protein modification process; F:kinase activity; F:ion binding	IPR000719 (SMART); G3DSA:1.10.510.10 (GENE3D); IPR000719 (PFAM); IPR008271 (PROSITE_PATTERNS); IPR017441 (PROSITE_PATTERNS); IPR000719 (PROSITE_PROFILES); IPR011009 (SUPERFAMILY)	F:GO:0004672; F:GO:0005524; P:GO:0006468	F:protein kinase activity; F:ATP binding; P:protein phosphorylation	C:GO:0005622;C:GO:0032991;C:GO:0043226;C:GO:0043229;C:GO:0110165;F:GO:0000166;F:GO:0003824;F:GO:0005488;F:GO:0005524;F:GO:0008144;F:GO:0016740;F:GO:0016773;F:GO:0017076;F:GO:0030554;F:GO:0032553;F:GO:0032555;F:GO:0032559;F:GO:0035639;F:GO:0036094;F:GO:0043167;F:GO:0043168;F:GO:0097159;F:GO:0097367;F:GO:1901265;F:GO:1901363;P:GO:0006082;P:GO:0006520;P:GO:0006793;P:GO:0006796;P:GO:0006807;P:GO:0008…	C:cellular anatomical entity;C:intracellular;C:intracellular organelle;C:organelle;C:protein-containing complex;F:adenyl nucleotide binding;F:adenyl ribonucleotide binding;F:anion binding;F:ATP binding;F:binding;F:carbohydrate derivative binding;F:catalytic activity;F:drug binding;F:heterocyclic compound binding;F:ion binding;F:nucleoside phosphate binding;F:nucleotide binding;F:organic cyclic co…
12581	MFS sugar transporter	4.20964	3.25002	4.88134	0.0271528	0.401975	XP_009549624.1 MFS sugar transporter			C:GO:0005575; F:GO:0022857	C:cellular_component; F:transmembrane transporter activity	G3DSA:1.20.1250.20 (GENE3D); IPR008509 (PFAM); cd17487 (CDD); IPR036259 (SUPERFAMILY)	F:GO:0015098; P:GO:0015689; C:GO:0016021	F:molybdate ion transmembrane transporter activity; P:molybdate ion transport; C:integral component of membrane	F:GO:0005215;F:GO:0022857	F:transmembrane transporter activity;F:transporter activity
12711		0	2.53441	0	1	1	XP_009546876.1 hypothetical protein HETIRDRAFT_12711, partial			F:GO:0043167	F:ion binding	PR00420 (PRINTS); G3DSA:3.30.9.30 (GENE3D); IPR036188 (G3DSA:3.50.50.GENE3D); IPR002938 (PFAM); IPR036188 (SUPERFAMILY)	F:GO:0071949	F:FAD binding	F:GO:0003824;F:GO:0005488;F:GO:0016491;F:GO:0043167;P:GO:0008152;P:GO:0009056	F:binding;F:catalytic activity;F:ion binding;F:oxidoreductase activity;P:catabolic process;P:metabolic process
13599		-2.13088	5.68719	23.2588	1.42e-06	0.000102717	XP_009543141.1 hypothetical protein HETIRDRAFT_13599, partial			F:GO:0003674	F:molecular_function	IPR000504 (SMART); IPR012677 (G3DSA:3.30.70.GENE3D); IPR000504 (PFAM); IPR012677 (G3DSA:3.30.70.GENE3D); IPR012677 (G3DSA:3.30.70.GENE3D); IPR000504 (PROSITE_PROFILES); IPR000504 (PROSITE_PROFILES); cd12611 (CDD); cd12346 (CDD); cd12613 (CDD); IPR035979 (SUPERFAMILY); IPR035979 (SUPERFAMILY)	F:GO:0003676	F:nucleic acid binding
13944		0	2.53441	0	1	1	XP_009541715.1 hypothetical protein HETIRDRAFT_13944, partial	EC:3.2.2.23	DNA-formamidopyrimidine glycosylase	F:GO:0003677; P:GO:0006259; P:GO:0006950; F:GO:0016798; P:GO:0034655	F:DNA binding; P:DNA metabolic process; P:response to stress; F:hydrolase activity, acting on glycosyl bonds; P:nucleobase-containing compound catabolic process	IPR003265 (SMART); IPR023170 (G3DSA:1.10.1670.GENE3D); IPR012904 (PFAM); G3DSA:1.10.340.30 (GENE3D); IPR003265 (PFAM); IPR003265 (CDD); IPR011257 (SUPERFAMILY); SSF55945 (SUPERFAMILY)	F:GO:0003684; F:GO:0003824; P:GO:0006281; P:GO:0006284; P:GO:0006289; F:GO:0008534	F:damaged DNA binding; F:catalytic activity; P:DNA repair; P:base-excision repair; P:nucleotide-excision repair; F:oxidized purine nucleobase lesion DNA N-glycosylase activity	F:GO:0003824;F:GO:0005488;F:GO:0097159;F:GO:1901363;P:GO:0006807;P:GO:0008152;P:GO:0009056;P:GO:0009987;P:GO:0034641;P:GO:0043170;P:GO:0044237;P:GO:0044238;P:GO:0044260;P:GO:0046483;P:GO:0071704;P:GO:1901360;P:GO:1901575	F:binding;F:catalytic activity;F:heterocyclic compound binding;F:organic cyclic compound binding;P:catabolic process;P:cellular macromolecule metabolic process;P:cellular metabolic process;P:cellular nitrogen compound metabolic process;P:cellular process;P:heterocycle metabolic process;P:macromolecule metabolic process;P:metabolic process;P:nitrogen compound metabolic process;P:organic cyclic com…
14323		0.66763	3.81892	0.459484	0.497868	1	XP_009547182.1 ABC transporter			C:GO:0000786; F:GO:0003677; F:GO:0003824; F:GO:0004497; F:GO:0004553; C:GO:0005634; C:GO:0005694; P:GO:0005975; P:GO:0006334; P:GO:0006352; P:GO:0006833; C:GO:0009507; C:GO:0009536; P:GO:0009853; F:GO:0015250; F:GO:0015267; P:GO:0015977; P:GO:0015979; C:GO:0016020; C:GO:0016021; F:GO:0016491; F:GO:0016829; F:GO:0016984; P:GO:0019253; C:GO:0042025; F:GO:0046982; P:GO:0055085; P:GO:0055114	C:nucleosome; F:DNA binding; F:catalytic activity; F:monooxygenase activity; F:hydrolase activity, hydrolyzing O-glycosyl compounds; C:nucleus; C:chromosome; P:carbohydrate metabolic process; P:nucleosome assembly; P:DNA-templated transcription, initiation; P:water transport; C:chloroplast; C:plastid; P:photorespiration; F:water channel activity; F:channel activity; P:carbon fixation; P:photosynt…	no IPS match	no IPS match	no IPS match
14326		3.24491	2.93032	2.42356	0.119529	1	XP_009549467.1 putative 26S proteasome regulatory complex, ATPase RPT4			F:GO:0000166; P:GO:0001306; F:GO:0003677; F:GO:0003824; F:GO:0004349; F:GO:0004350; F:GO:0004518; F:GO:0004519; F:GO:0004784; F:GO:0005507; F:GO:0005524; C:GO:0005576; C:GO:0005615; C:GO:0005634; C:GO:0005737; C:GO:0005739; C:GO:0005750; C:GO:0005777; C:GO:0005789; P:GO:0006122; P:GO:0006314; P:GO:0006355; P:GO:0006561; P:GO:0006801; P:GO:0006979; P:GO:0007029; P:GO:0007568; F:GO:0008137; P:GO:00…	F:nucleotide binding; P:age-dependent response to oxidative stress; F:DNA binding; F:catalytic activity; F:glutamate 5-kinase activity; F:glutamate-5-semialdehyde dehydrogenase activity; F:nuclease activity; F:endonuclease activity; F:superoxide dismutase activity; F:copper ion binding; F:ATP binding; C:extracellular region; C:extracellular space; C:nucleus; C:cytoplasm; C:mitochondrion; C:mitoch…	G3DSA:3.40.50.300 (GENE3D); IPR027417 (SUPERFAMILY)	no GO terms	no GO terms
14443		0.948429	3.93502	1.01566	0.313555	1	XP_009548723.1 hypothetical protein HETIRDRAFT_14443, partial			F:GO:0000166; F:GO:0003677; F:GO:0003700; F:GO:0003707; F:GO:0005524; C:GO:0005576; C:GO:0005634; C:GO:0005811; P:GO:0006139; P:GO:0006355; F:GO:0008270; F:GO:0008289; P:GO:0009165; P:GO:0009859; C:GO:0012511; C:GO:0016020; C:GO:0016021; F:GO:0016301; P:GO:0016310; F:GO:0019206; P:GO:0019915; P:GO:0019953; C:GO:0031012; C:GO:0042025; P:GO:0043401; F:GO:0043565; F:GO:0046872; P:GO:0048544; C:GO:00…	F:nucleotide binding; F:DNA binding; F:DNA-binding transcription factor activity; F:steroid hormone receptor activity; F:ATP binding; C:extracellular region; C:nucleus; C:lipid droplet; P:nucleobase-containing compound metabolic process; P:regulation of transcription, DNA-templated; F:zinc ion binding; F:lipid binding; P:nucleotide biosynthetic process; P:pollen hydration; C:monolayer-surrounded …	IPR006603 (SMART); IPR006603 (PFAM); G3DSA:1.20.1280.290 (GENE3D)	no GO terms	no GO terms
14511		0	2.53441	0	1	1	XP_009551391.1 ribonuclease H	EC:3.1.30; EC:3.1.26; EC:3.1.26.4	Acting on ester bonds; Acting on ester bonds; Ribonuclease H	F:GO:0004518	F:nuclease activity	IPR002156 (PFAM); IPR036397 (G3DSA:3.30.420.GENE3D); IPR002156 (PROSITE_PROFILES); IPR012337 (SUPERFAMILY)	F:GO:0003676; F:GO:0004523	F:nucleic acid binding; F:RNA-DNA hybrid ribonuclease activity	F:GO:0003824	F:catalytic activity
14643		0	2.53441	0	1	1	XP_009546878.1 hypothetical protein HETIRDRAFT_14643, partial			F:GO:0016491	F:oxidoreductase activity	IPR020471 (PRINTS); IPR023210 (PFAM); IPR036812 (G3DSA:3.20.20.GENE3D); IPR023210 (CDD); IPR036812 (SUPERFAMILY)	F:GO:0016491; P:GO:0055114	F:oxidoreductase activity; P:oxidation-reduction process	F:GO:0003824;F:GO:0016491;F:GO:0016614;P:GO:0008152;P:GO:0055114	F:catalytic activity;F:oxidoreductase activity;F:oxidoreductase activity, acting on CH-OH group of donors;P:metabolic process;P:oxidation-reduction process
14766		0	2.53441	0	1	1	XP_009540255.1 hypothetical protein HETIRDRAFT_14766, partial			F:GO:0003674	F:molecular_function	IPR036397 (G3DSA:3.30.420.GENE3D)	F:GO:0003676	F:nucleic acid binding
14839		0.31854	5.65557	0.563639	0.452801	1	XP_009547988.1 laccase			F:GO:0003723	F:RNA binding	IPR004087 (SMART); IPR036612 (G3DSA:3.30.1370.GENE3D); IPR036612 (G3DSA:3.30.1370.GENE3D); IPR004088 (PFAM); IPR036612 (G3DSA:3.30.1370.GENE3D); PS50084 (PROSITE_PROFILES); PS50084 (PROSITE_PROFILES); PS50084 (PROSITE_PROFILES); cd00105 (CDD); cd02396 (CDD); cd02396 (CDD); IPR036612 (SUPERFAMILY); IPR036612 (SUPERFAMILY); IPR036612 (SUPERFAMILY)	F:GO:0003676; F:GO:0003723	F:nucleic acid binding; F:RNA binding	F:GO:0003723;F:GO:0005488;F:GO:0097159;F:GO:1901363	F:binding;F:heterocyclic compound binding;F:organic cyclic compound binding;F:RNA binding
14859		1.22073	3.0329	0.555418	0.456116	1	XP_009548724.1 hypothetical protein HETIRDRAFT_14859, partial			F:GO:0000036; F:GO:0000150; F:GO:0000166; F:GO:0000287; P:GO:0002376; F:GO:0003676; F:GO:0003677; F:GO:0003678; F:GO:0003697; F:GO:0003723; F:GO:0003746; F:GO:0003824; F:GO:0003886; F:GO:0003887; F:GO:0003896; F:GO:0003964; F:GO:0004022; F:GO:0004129; F:GO:0004132; F:GO:0004386; F:GO:0004450; F:GO:0004483; F:GO:0004518; F:GO:0004519; F:GO:0004520; F:GO:0004527; F:GO:0004536; F:GO:0004601; F:GO:00…	F:acyl carrier activity; F:recombinase activity; F:nucleotide binding; F:magnesium ion binding; P:immune system process; F:nucleic acid binding; F:DNA binding; F:DNA helicase activity; F:single-stranded DNA binding; F:RNA binding; F:translation elongation factor activity; F:catalytic activity; F:DNA (cytosine-5-)-methyltransferase activity; F:DNA-directed DNA polymerase activity; F:DNA primase ac…	IPR007109 (SMART); G3DSA:3.40.50.10480 (GENE3D); IPR007109 (PFAM); mobidb-lite (MOBIDB_LITE); mobidb-lite (MOBIDB_LITE); IPR007109 (PROSITE_PROFILES); SSF52954 (SUPERFAMILY)	no GO terms	no GO terms
14892		1.70157	2.64914	0.641442	0.423193	1	XP_009541717.1 hypothetical protein HETIRDRAFT_14892, partial			F:GO:0000166; F:GO:0000287; C:GO:0000786; P:GO:0002250; P:GO:0002376; F:GO:0003677; F:GO:0003824; F:GO:0004332; F:GO:0004365; F:GO:0004518; F:GO:0004540; F:GO:0004930; F:GO:0004993; F:GO:0005125; F:GO:0005134; F:GO:0005524; C:GO:0005576; C:GO:0005615; C:GO:0005634; C:GO:0005694; C:GO:0005737; C:GO:0005829; C:GO:0005886; C:GO:0005887; P:GO:0005985; P:GO:0006006; P:GO:0006096; P:GO:0006940; P:GO:00…	F:nucleotide binding; F:magnesium ion binding; C:nucleosome; P:adaptive immune response; P:immune system process; F:DNA binding; F:catalytic activity; F:fructose-bisphosphate aldolase activity; F:glyceraldehyde-3-phosphate dehydrogenase (NAD+) (phosphorylating) activity; F:nuclease activity; F:ribonuclease activity; F:G protein-coupled receptor activity; F:G protein-coupled serotonin receptor act…	mobidb-lite (MOBIDB_LITE); mobidb-lite (MOBIDB_LITE); cd02440 (CDD); IPR029063 (SUPERFAMILY)	no GO terms	no GO terms
14927		0	2.53441	0	1	1	XP_009544594.1 hypothetical protein HETIRDRAFT_14927, partial			F:GO:0003674; P:GO:0006259	F:molecular_function; P:DNA metabolic process	IPR036397 (G3DSA:3.30.420.GENE3D); IPR001584 (PROSITE_PROFILES); IPR012337 (SUPERFAMILY)	F:GO:0003676; P:GO:0015074	F:nucleic acid binding; P:DNA integration	F:GO:0005488;F:GO:0097159;F:GO:1901363;P:GO:0006807;P:GO:0008152;P:GO:0009987;P:GO:0034641;P:GO:0043170;P:GO:0044237;P:GO:0044238;P:GO:0044260;P:GO:0046483;P:GO:0071704;P:GO:1901360	F:binding;F:heterocyclic compound binding;F:organic cyclic compound binding;P:cellular macromolecule metabolic process;P:cellular metabolic process;P:cellular nitrogen compound metabolic process;P:cellular process;P:heterocycle metabolic process;P:macromolecule metabolic process;P:metabolic process;P:nitrogen compound metabolic process;P:organic cyclic compound metabolic process;P:organic substan…
14930		0	2.53441	0	1	1	XP_009551833.1 hypothetical protein HETIRDRAFT_14930, partial			F:GO:0000166; F:GO:0000287; F:GO:0003676; F:GO:0003677; F:GO:0003678; F:GO:0003689; F:GO:0003697; F:GO:0003700; F:GO:0003743; F:GO:0003746; F:GO:0003824; F:GO:0003887; F:GO:0003896; F:GO:0003899; F:GO:0003924; F:GO:0004019; F:GO:0004022; F:GO:0004252; F:GO:0004386; F:GO:0004518; F:GO:0004519; F:GO:0004520; F:GO:0004527; F:GO:0004536; F:GO:0004618; F:GO:0004672; F:GO:0004674; F:GO:0004749; F:GO:00…	F:nucleotide binding; F:magnesium ion binding; F:nucleic acid binding; F:DNA binding; F:DNA helicase activity; F:DNA clamp loader activity; F:single-stranded DNA binding; F:DNA-binding transcription factor activity; F:translation initiation factor activity; F:translation elongation factor activity; F:catalytic activity; F:DNA-directed DNA polymerase activity; F:DNA primase activity; F:DNA-directe…	no IPS match	no IPS match	no IPS match
14934		0	2.53441	0	1	1	XP_009544594.1 hypothetical protein HETIRDRAFT_14927, partial			F:GO:0003674; P:GO:0006259	F:molecular_function; P:DNA metabolic process	IPR036397 (G3DSA:3.30.420.GENE3D); IPR001584 (PROSITE_PROFILES); IPR012337 (SUPERFAMILY)	F:GO:0003676; P:GO:0015074	F:nucleic acid binding; P:DNA integration	F:GO:0005488;F:GO:0097159;F:GO:1901363;P:GO:0006807;P:GO:0008152;P:GO:0009987;P:GO:0034641;P:GO:0043170;P:GO:0044237;P:GO:0044238;P:GO:0044260;P:GO:0046483;P:GO:0071704;P:GO:1901360	F:binding;F:heterocyclic compound binding;F:organic cyclic compound binding;P:cellular macromolecule metabolic process;P:cellular metabolic process;P:cellular nitrogen compound metabolic process;P:cellular process;P:heterocycle metabolic process;P:macromolecule metabolic process;P:metabolic process;P:nitrogen compound metabolic process;P:organic cyclic compound metabolic process;P:organic substan…
14942		0	2.53441	0	1	1	XP_009544595.1 hypothetical protein HETIRDRAFT_14942, partial			F:GO:0003674; P:GO:0006259	F:molecular_function; P:DNA metabolic process	G3DSA:1.10.10.2300 (GENE3D); IPR036397 (G3DSA:3.30.420.GENE3D); G3DSA:2.30.30.140 (GENE3D); IPR001584 (PROSITE_PROFILES); IPR012337 (SUPERFAMILY)	F:GO:0003676; P:GO:0015074	F:nucleic acid binding; P:DNA integration	F:GO:0005488;F:GO:0097159;F:GO:1901363;P:GO:0006807;P:GO:0008152;P:GO:0009987;P:GO:0034641;P:GO:0043170;P:GO:0044237;P:GO:0044238;P:GO:0044260;P:GO:0046483;P:GO:0071704;P:GO:1901360	F:binding;F:heterocyclic compound binding;F:organic cyclic compound binding;P:cellular macromolecule metabolic process;P:cellular metabolic process;P:cellular nitrogen compound metabolic process;P:cellular process;P:heterocycle metabolic process;P:macromolecule metabolic process;P:metabolic process;P:nitrogen compound metabolic process;P:organic cyclic compound metabolic process;P:organic substan…
15191		0	2.53441	0	1	1	XP_009544596.1 hypothetical protein HETIRDRAFT_15191, partial			F:GO:0000049; F:GO:0000166; F:GO:0000287; F:GO:0000977; F:GO:0001228; F:GO:0003676; F:GO:0003677; F:GO:0003824; F:GO:0003997; F:GO:0004372; F:GO:0004812; F:GO:0004826; F:GO:0005096; F:GO:0005125; F:GO:0005126; F:GO:0005179; F:GO:0005515; F:GO:0005524; C:GO:0005575; C:GO:0005576; C:GO:0005615; C:GO:0005634; C:GO:0005705; C:GO:0005737; C:GO:0005739; C:GO:0005743; C:GO:0005747; C:GO:0005777; C:GO:00…	F:tRNA binding; F:nucleotide binding; F:magnesium ion binding; F:RNA polymerase II transcription regulatory region sequence-specific DNA binding; F:DNA-binding transcription activator activity, RNA polymerase II-specific; F:nucleic acid binding; F:DNA binding; F:catalytic activity; F:acyl-CoA oxidase activity; F:glycine hydroxymethyltransferase activity; F:aminoacyl-tRNA ligase activity; F:phenyl…	no IPS match	no IPS match	no IPS match
15251	Metallo peptidase M24A	0	2.53441	0	1	1	XP_009543142.1 Metallo peptidase M24A	EC:3.4.11	Acting on peptide bonds (peptidases)	F:GO:0008233	F:peptidase activity	IPR001714 (PRINTS); IPR002467 (TIGRFAM); IPR000994 (PFAM); G3DSA:3.90.230.10 (GENE3D); IPR002467 (PROSITE_PATTERNS); IPR002467 (HAMAP); IPR002467 (CDD); IPR036005 (SUPERFAMILY)	F:GO:0004177; P:GO:0006508; F:GO:0008235	F:aminopeptidase activity; P:proteolysis; F:metalloexopeptidase activity	F:GO:0003824	F:catalytic activity
15414	Glutathione S-transferase	0	2.53441	0	1	1	XP_009553030.1 glutathione S-transferase			F:GO:0003676; F:GO:0003677; F:GO:0004518; F:GO:0004519; F:GO:0004520; F:GO:0004725; F:GO:0004795; C:GO:0005739; C:GO:0005743; P:GO:0006470; P:GO:0006520; P:GO:0008652; P:GO:0009088; F:GO:0015078; P:GO:0015986; C:GO:0016020; C:GO:0016021; P:GO:0016311; F:GO:0016787; F:GO:0016791; F:GO:0016829; F:GO:0030170; P:GO:0035335; P:GO:0043571; C:GO:0045263; F:GO:0046872; P:GO:0051607; P:GO:0090305	F:nucleic acid binding; F:DNA binding; F:nuclease activity; F:endonuclease activity; F:endodeoxyribonuclease activity; F:protein tyrosine phosphatase activity; F:threonine synthase activity; C:mitochondrion; C:mitochondrial inner membrane; P:protein dephosphorylation; P:cellular amino acid metabolic process; P:cellular amino acid biosynthetic process; P:threonine biosynthetic process; F:proton tr…	G3DSA:1.20.1050.10 (GENE3D); IPR012336 (PFAM); G3DSA:3.40.30.10 (GENE3D),SFLDS00019 (SFLD),SFLDG01200 (SFLD); IPR036282 (SUPERFAMILY)	no GO terms	no GO terms
15501		0.596592	3.77094	0.353277	0.552267	1	XP_009543143.1 hypothetical protein HETIRDRAFT_15501, partial			F:GO:0000166; F:GO:0000287; F:GO:0004019; F:GO:0004385; F:GO:0005524; F:GO:0005525; C:GO:0005737; P:GO:0006163; P:GO:0006164; F:GO:0016301; P:GO:0016310; F:GO:0016740; F:GO:0016787; F:GO:0016874; F:GO:0016980; P:GO:0044208; P:GO:0046037; P:GO:0046710; F:GO:0046872	F:nucleotide binding; F:magnesium ion binding; F:adenylosuccinate synthase activity; F:guanylate kinase activity; F:ATP binding; F:GTP binding; C:cytoplasm; P:purine nucleotide metabolic process; P:purine nucleotide biosynthetic process; F:kinase activity; P:phosphorylation; F:transferase activity; F:hydrolase activity; F:ligase activity; F:creatinase activity; P:'de novo' AMP biosynthetic proces…	IPR002035 (SMART); IPR002035 (PFAM); IPR036465 (G3DSA:3.40.50.GENE3D); IPR002035 (PROSITE_PROFILES); IPR003903 (PROSITE_PROFILES); IPR036465 (SUPERFAMILY)	no GO terms	no GO terms
15808	aquaporin	-2.92726	2.76289	2.22895	0.135451	1	XP_009544597.1 aquaporin			C:GO:0005575; F:GO:0022857	C:cellular_component; F:transmembrane transporter activity	IPR000425 (PRINTS); IPR000425 (PFAM); IPR023271 (G3DSA:1.20.1080.GENE3D); IPR023271 (SUPERFAMILY)	F:GO:0015267; C:GO:0016020; P:GO:0055085	F:channel activity; C:membrane; P:transmembrane transport	F:GO:0005215;F:GO:0022857	F:transmembrane transporter activity;F:transporter activity
15902		0	2.53441	0	1	1	XP_009553031.1 hypothetical protein HETIRDRAFT_15902, partial	EC:2.1.1.100	Protein-S-isoprenylcysteine O-methyltransferase	C:GO:0005575; P:GO:0006464; F:GO:0008168	C:cellular_component; P:cellular protein modification process; F:methyltransferase activity	IPR007269 (PFAM); G3DSA:1.20.120.1630 (GENE3D)	F:GO:0004671; P:GO:0006481; C:GO:0016021	F:protein C-terminal S-isoprenylcysteine carboxyl O-methyltransferase activity; P:C-terminal protein methylation; C:integral component of membrane	F:GO:0003824;F:GO:0016740;P:GO:0006807;P:GO:0008152;P:GO:0009987;P:GO:0019538;P:GO:0043170;P:GO:0044237;P:GO:0044238;P:GO:0044260;P:GO:0044267;P:GO:0071704;P:GO:1901564	F:catalytic activity;F:transferase activity;P:cellular macromolecule metabolic process;P:cellular metabolic process;P:cellular process;P:cellular protein metabolic process;P:macromolecule metabolic process;P:metabolic process;P:nitrogen compound metabolic process;P:organic substance metabolic process;P:organonitrogen compound metabolic process;P:primary metabolic process;P:protein metabolic proce…
16010		2.36283	3.87815	4.60795	0.0318286	0.449801	XP_009545764.1 hypothetical protein HETIRDRAFT_16010, partial			F:GO:0000166; F:GO:0003735; F:GO:0003824; F:GO:0003987; F:GO:0004022; F:GO:0005506; F:GO:0005524; C:GO:0005739; C:GO:0005743; C:GO:0005840; P:GO:0006066; P:GO:0006355; P:GO:0006412; P:GO:0006414; P:GO:0007165; F:GO:0008134; F:GO:0008168; F:GO:0008757; F:GO:0009055; P:GO:0009401; C:GO:0009507; C:GO:0009523; C:GO:0009536; C:GO:0009579; P:GO:0009635; P:GO:0009772; F:GO:0015078; P:GO:0015979; P:GO:00…	F:nucleotide binding; F:structural constituent of ribosome; F:catalytic activity; F:acetate-CoA ligase activity; F:alcohol dehydrogenase (NAD+) activity; F:iron ion binding; F:ATP binding; C:mitochondrion; C:mitochondrial inner membrane; C:ribosome; P:alcohol metabolic process; P:regulation of transcription, DNA-templated; P:translation; P:translational elongation; P:signal transduction; F:transc…	IPR041698 (PFAM); G3DSA:3.40.50.150 (GENE3D); cd02440 (CDD); IPR029063 (SUPERFAMILY)	no GO terms	no GO terms	F:GO:0003824;F:GO:0016740	F:catalytic activity;F:transferase activity
16106		1.37837	4.59937	4.06295	0.0438388	0.54627	XP_009551137.1 hypothetical protein HETIRDRAFT_16106, partial			P:GO:0000027; F:GO:0003676; F:GO:0003677; F:GO:0003697; F:GO:0003723; F:GO:0003735; F:GO:0003824; F:GO:0003887; F:GO:0004180; F:GO:0004386; F:GO:0004519; F:GO:0004523; F:GO:0005524; C:GO:0005576; C:GO:0005737; C:GO:0005840; P:GO:0005975; P:GO:0006139; P:GO:0006259; P:GO:0006260; P:GO:0006261; P:GO:0006281; P:GO:0006355; P:GO:0006412; P:GO:0006508; P:GO:0006955; P:GO:0007049; F:GO:0008009; F:GO:00…	P:ribosomal large subunit assembly; F:nucleic acid binding; F:DNA binding; F:single-stranded DNA binding; F:RNA binding; F:structural constituent of ribosome; F:catalytic activity; F:DNA-directed DNA polymerase activity; F:carboxypeptidase activity; F:helicase activity; F:endonuclease activity; F:RNA-DNA hybrid ribonuclease activity; F:ATP binding; C:extracellular region; C:cytoplasm; C:ribosome;…	no IPS match	no IPS match	no IPS match
16177		0	2.53441	0	1	1	XP_009541718.1 hypothetical protein HETIRDRAFT_16177, partial			F:GO:0003674	F:molecular_function	IPR041492 (PFAM); IPR023198 (G3DSA:1.10.150.GENE3D); IPR023214 (G3DSA:3.40.50.GENE3D); IPR006439 (TIGRFAM); IPR036412 (SUPERFAMILY)	F:GO:0016787	F:hydrolase activity	F:GO:0003824;P:GO:0006793;P:GO:0006796;P:GO:0006807;P:GO:0008152;P:GO:0009987;P:GO:0019538;P:GO:0043170;P:GO:0044237;P:GO:0044238;P:GO:0044260;P:GO:0044267;P:GO:0071704;P:GO:1901564	F:catalytic activity;P:cellular macromolecule metabolic process;P:cellular metabolic process;P:cellular process;P:cellular protein metabolic process;P:macromolecule metabolic process;P:metabolic process;P:nitrogen compound metabolic process;P:organic substance metabolic process;P:organonitrogen compound metabolic process;P:phosphate-containing compound metabolic process;P:phosphorus metabolic pro…
16245		0	2.53441	0	1	1	XP_009541719.1 hypothetical protein HETIRDRAFT_16245, partial			F:GO:0000166; F:GO:0000287; C:GO:0000781; C:GO:0000781; F:GO:0000978; F:GO:0000979; F:GO:0000981; P:GO:0001015; F:GO:0003676; F:GO:0003677; F:GO:0003678; F:GO:0003691; F:GO:0003697; F:GO:0003700; F:GO:0003746; F:GO:0003756; F:GO:0003824; F:GO:0003887; F:GO:0003896; F:GO:0003899; F:GO:0003924; F:GO:0004019; F:GO:0004069; F:GO:0004252; F:GO:0004386; F:GO:0004518; F:GO:0004519; F:GO:0004520; F:GO:00…	F:nucleotide binding; F:magnesium ion binding; C:chromosome, telomeric region; C:chromosome, telomeric region; F:RNA polymerase II cis-regulatory region sequence-specific DNA binding; F:RNA polymerase II core promoter sequence-specific DNA binding; F:DNA-binding transcription factor activity, RNA polymerase II-specific; P:snoRNA transcription by RNA polymerase II; F:nucleic acid binding; F:DNA bi…	G3DSA:3.10.20.370 (GENE3D); G3DSA:3.30.70.270 (GENE3D); SSF56672 (SUPERFAMILY)	no GO terms	no GO terms	C:GO:0005622;C:GO:0016020;C:GO:0016021;C:GO:0031224;C:GO:0043226;C:GO:0043229;C:GO:0110165;F:GO:0003824;F:GO:0016491;P:GO:0008152;P:GO:0009987;P:GO:0044237;P:GO:0055114	C:cellular anatomical entity;C:integral component of membrane;C:intracellular;C:intracellular organelle;C:intrinsic component of membrane;C:membrane;C:organelle;F:catalytic activity;F:oxidoreductase activity;P:cellular metabolic process;P:cellular process;P:metabolic process;P:oxidation-reduction process
16509	Vacuolar H+-ATPase V0 sector, subunit c	-1.19341	3.78273	1.51224	0.218803	1	XP_009546879.1 vacuolar H+-ATPase V0 sector, subunit C			F:GO:0022857; C:GO:0032991	F:transmembrane transporter activity; C:protein-containing complex	IPR000245 (PRINTS); G3DSA:1.20.120.610 (GENE3D); IPR002379 (PFAM); cd18178 (CDD); cd18177 (CDD); IPR035921 (SUPERFAMILY); IPR035921 (SUPERFAMILY)	F:GO:0015078; C:GO:0033177; C:GO:0033179; P:GO:1902600	F:proton transmembrane transporter activity; C:proton-transporting two-sector ATPase complex, proton-transporting domain; C:proton-transporting V-type ATPase, V0 domain; P:proton transmembrane transport	C:GO:0005622;C:GO:0016020;C:GO:0016021;C:GO:0031224;C:GO:0032991;C:GO:0110165;F:GO:0000166;F:GO:0003824;F:GO:0005215;F:GO:0005488;F:GO:0005524;F:GO:0008144;F:GO:0015075;F:GO:0015318;F:GO:0016740;F:GO:0017076;F:GO:0022804;F:GO:0022853;F:GO:0022857;F:GO:0030554;F:GO:0032553;F:GO:0032555;F:GO:0032559;F:GO:0035639;F:GO:0036094;F:GO:0043167;F:GO:0043168;F:GO:0097159;F:GO:0097367;F:GO:1901265;F:GO:1901…	C:cellular anatomical entity;C:integral component of membrane;C:intracellular;C:intrinsic component of membrane;C:membrane;C:protein-containing complex;F:active ion transmembrane transporter activity;F:active transmembrane transporter activity;F:adenyl nucleotide binding;F:adenyl ribonucleotide binding;F:anion binding;F:ATP binding;F:binding;F:carbohydrate derivative binding;F:catalytic activity;…
16710		0	2.53441	0	1	1	XP_009553032.1 hypothetical protein HETIRDRAFT_16710, partial			F:GO:0005525; C:GO:0005739; C:GO:0005743; C:GO:0005886; P:GO:0006122; P:GO:0006826; F:GO:0008121; F:GO:0009055; F:GO:0015093; C:GO:0016020; C:GO:0016021; F:GO:0016491; P:GO:0022904; P:GO:0034755; C:GO:0045275; F:GO:0046872; P:GO:0055072; P:GO:0055114; C:GO:0070469; P:GO:0072511	F:GTP binding; C:mitochondrion; C:mitochondrial inner membrane; C:plasma membrane; P:mitochondrial electron transport, ubiquinol to cytochrome c; P:iron ion transport; F:ubiquinol-cytochrome-c reductase activity; F:electron transfer activity; F:ferrous iron transmembrane transporter activity; C:membrane; C:integral component of membrane; F:oxidoreductase activity; P:respiratory electron transport…	no IPS match	no IPS match	no IPS match
16823	Esterase/lipase/thioesterase	0	2.53441	0	1	1	XP_009544598.1 Esterase/lipase/thioesterase			F:GO:0003674	F:molecular_function	IPR013094 (PFAM); IPR029058 (G3DSA:3.40.50.GENE3D); IPR029058 (SUPERFAMILY)	F:GO:0016787	F:hydrolase activity
16941		0	2.53441	0	1	1	XP_009545765.1 hypothetical protein HETIRDRAFT_16941, partial			F:GO:0000049; P:GO:0000122; C:GO:0000139; F:GO:0000155; P:GO:0000160; F:GO:0000166; P:GO:0000209; F:GO:0000287; P:GO:0000746; C:GO:0000785; F:GO:0003674; F:GO:0003676; F:GO:0003677; F:GO:0003678; F:GO:0003697; F:GO:0003712; F:GO:0003723; F:GO:0003735; F:GO:0003779; F:GO:0003796; F:GO:0003824; F:GO:0003887; F:GO:0003896; F:GO:0003964; F:GO:0004018; F:GO:0004129; F:GO:0004146; F:GO:0004386; F:GO:00…	F:tRNA binding; P:negative regulation of transcription by RNA polymerase II; C:Golgi membrane; F:phosphorelay sensor kinase activity; P:phosphorelay signal transduction system; F:nucleotide binding; P:protein polyubiquitination; F:magnesium ion binding; P:conjugation; C:chromatin; F:molecular_function; F:nucleic acid binding; F:DNA binding; F:DNA helicase activity; F:single-stranded DNA binding; …	G3DSA:3.10.10.10 (GENE3D); G3DSA:3.30.70.270 (GENE3D); SSF56672 (SUPERFAMILY)	no GO terms	no GO terms
16962		0	2.53441	0	1	1	XP_009540313.1 molecular chaperone, DnaJ superfamily			F:GO:0003676; F:GO:0003677; F:GO:0003723; F:GO:0003735; F:GO:0003899; F:GO:0003954; F:GO:0004566; F:GO:0004576; F:GO:0004579; F:GO:0004672; F:GO:0004866; F:GO:0005524; C:GO:0005634; C:GO:0005739; C:GO:0005743; C:GO:0005747; C:GO:0005829; C:GO:0005840; C:GO:0005856; P:GO:0006046; P:GO:0006351; P:GO:0006355; P:GO:0006412; P:GO:0006468; P:GO:0006486; P:GO:0006508; F:GO:0008080; F:GO:0008092; F:GO:00…	F:nucleic acid binding; F:DNA binding; F:RNA binding; F:structural constituent of ribosome; F:DNA-directed 5'-3' RNA polymerase activity; F:NADH dehydrogenase activity; F:beta-glucuronidase activity; F:oligosaccharyl transferase activity; F:dolichyl-diphosphooligosaccharide-protein glycotransferase activity; F:protein kinase activity; F:endopeptidase inhibitor activity; F:ATP binding; C:nucleus; …	no IPS match	no IPS match	no IPS match
17006		0	2.53441	0	1	1	XP_009550455.1 hypothetical protein HETIRDRAFT_17006, partial			C:GO:0000164; F:GO:0000166; F:GO:0003746; F:GO:0003824; F:GO:0003924; F:GO:0004022; F:GO:0004356; F:GO:0004550; F:GO:0004721; F:GO:0004722; F:GO:0005524; F:GO:0005525; C:GO:0005634; C:GO:0005737; C:GO:0005853; P:GO:0006066; P:GO:0006165; P:GO:0006183; P:GO:0006228; P:GO:0006241; P:GO:0006412; P:GO:0006414; P:GO:0006470; P:GO:0006542; P:GO:0006807; F:GO:0008168; P:GO:0009117; P:GO:0009236; C:GO:00…	C:protein phosphatase type 1 complex; F:nucleotide binding; F:translation elongation factor activity; F:catalytic activity; F:GTPase activity; F:alcohol dehydrogenase (NAD+) activity; F:glutamate-ammonia ligase activity; F:nucleoside diphosphate kinase activity; F:phosphoprotein phosphatase activity; F:protein serine/threonine phosphatase activity; F:ATP binding; F:GTP binding; C:nucleus; C:cytop…	IPR025724 (PFAM)	no GO terms	no GO terms
17013		0	2.53441	0	1	1	XP_009547900.1 hypothetical protein HETIRDRAFT_17013, partial			C:GO:0000164; F:GO:0000166; F:GO:0003746; F:GO:0003824; F:GO:0003924; F:GO:0004022; F:GO:0004356; F:GO:0004550; F:GO:0004721; F:GO:0004722; F:GO:0005524; F:GO:0005525; C:GO:0005634; C:GO:0005737; C:GO:0005739; C:GO:0005743; C:GO:0005853; C:GO:0005886; P:GO:0006066; P:GO:0006165; P:GO:0006183; P:GO:0006228; P:GO:0006241; P:GO:0006412; P:GO:0006414; P:GO:0006470; P:GO:0006542; P:GO:0006754; P:GO:00…	C:protein phosphatase type 1 complex; F:nucleotide binding; F:translation elongation factor activity; F:catalytic activity; F:GTPase activity; F:alcohol dehydrogenase (NAD+) activity; F:glutamate-ammonia ligase activity; F:nucleoside diphosphate kinase activity; F:phosphoprotein phosphatase activity; F:protein serine/threonine phosphatase activity; F:ATP binding; F:GTP binding; C:nucleus; C:cytop…	no IPS match	no IPS match	no IPS match
17090		0	2.53441	0	1	1	XP_009543144.1 hypothetical protein HETIRDRAFT_17090, partial			P:GO:0016192	P:vesicle-mediated transport	G3DSA:3.30.450.70 (GENE3D); IPR006722 (PFAM); cd14854 (CDD); IPR011012 (SUPERFAMILY)	P:GO:0006888	P:endoplasmic reticulum to Golgi vesicle-mediated transport	C:GO:0005622;P:GO:0006810;P:GO:0051179;P:GO:0051234	C:intracellular;P:establishment of localization;P:localization;P:transport
17257		0	2.53441	0	1	1	XP_009544599.1 hypothetical protein HETIRDRAFT_17257, partial			P:GO:0000041; F:GO:0000150; F:GO:0000166; C:GO:0000445; F:GO:0003677; F:GO:0003824; F:GO:0003922; F:GO:0004357; F:GO:0004672; F:GO:0004713; F:GO:0005506; F:GO:0005524; C:GO:0005737; C:GO:0005739; C:GO:0005777; C:GO:0005829; C:GO:0005886; P:GO:0006164; P:GO:0006177; P:GO:0006203; P:GO:0006260; P:GO:0006310; P:GO:0006406; P:GO:0006468; P:GO:0006541; P:GO:0006629; P:GO:0006631; P:GO:0006635; P:GO:00…	P:transition metal ion transport; F:recombinase activity; F:nucleotide binding; C:THO complex part of transcription export complex; F:DNA binding; F:catalytic activity; F:GMP synthase (glutamine-hydrolyzing) activity; F:glutamate-cysteine ligase activity; F:protein kinase activity; F:protein tyrosine kinase activity; F:iron ion binding; F:ATP binding; C:cytoplasm; C:mitochondrion; C:peroxisome; C…	G3DSA:3.30.420.470 (GENE3D)	no GO terms	no GO terms	C:GO:0005622;C:GO:0043226;C:GO:0043229;C:GO:0110165;F:GO:0005488;F:GO:0097159;F:GO:1901363;P:GO:0006807;P:GO:0008152;P:GO:0009987;P:GO:0034641;P:GO:0043170;P:GO:0044237;P:GO:0044238;P:GO:0044260;P:GO:0046483;P:GO:0071704;P:GO:1901360	C:cellular anatomical entity;C:intracellular;C:intracellular organelle;C:organelle;F:binding;F:heterocyclic compound binding;F:organic cyclic compound binding;P:cellular macromolecule metabolic process;P:cellular metabolic process;P:cellular nitrogen compound metabolic process;P:cellular process;P:heterocycle metabolic process;P:macromolecule metabolic process;P:metabolic process;P:nitrogen compo…
17370		0	2.53441	0	1	1	XP_009553034.1 hypothetical protein HETIRDRAFT_17370, partial			F:GO:0000150; P:GO:0000160; F:GO:0000166; F:GO:0000287; P:GO:0001737; P:GO:0001932; F:GO:0003676; F:GO:0003677; F:GO:0003678; F:GO:0003700; F:GO:0003735; F:GO:0003796; F:GO:0003824; F:GO:0003825; F:GO:0003887; F:GO:0003896; F:GO:0003924; F:GO:0004146; F:GO:0004170; F:GO:0004180; F:GO:0004386; F:GO:0004518; F:GO:0004519; F:GO:0004527; F:GO:0004799; F:GO:0004805; F:GO:0005198; F:GO:0005344; F:GO:00…	F:recombinase activity; P:phosphorelay signal transduction system; F:nucleotide binding; F:magnesium ion binding; P:establishment of imaginal disc-derived wing hair orientation; P:regulation of protein phosphorylation; F:nucleic acid binding; F:DNA binding; F:DNA helicase activity; F:DNA-binding transcription factor activity; F:structural constituent of ribosome; F:lysozyme activity; F:catalytic …	no IPS match	no IPS match	no IPS match
17676		0	2.53441	0	1	1	XP_009544512.1 glycoside hydrolase family 3 protein			F:GO:0000166; F:GO:0000774; F:GO:0003677; F:GO:0003779; F:GO:0003824; F:GO:0004156; F:GO:0004190; F:GO:0004474; F:GO:0004803; F:GO:0005524; C:GO:0005576; C:GO:0005737; C:GO:0005777; C:GO:0005782; P:GO:0006097; P:GO:0006099; P:GO:0006313; P:GO:0006457; P:GO:0006508; P:GO:0006541; F:GO:0008233; F:GO:0008270; P:GO:0009236; P:GO:0009396; C:GO:0009514; F:GO:0016740; F:GO:0016787; F:GO:0016874; C:GO:00…	F:nucleotide binding; F:adenyl-nucleotide exchange factor activity; F:DNA binding; F:actin binding; F:catalytic activity; F:dihydropteroate synthase activity; F:aspartic-type endopeptidase activity; F:malate synthase activity; F:transposase activity; F:ATP binding; C:extracellular region; C:cytoplasm; C:peroxisome; C:peroxisomal matrix; P:glyoxylate cycle; P:tricarboxylic acid cycle; P:transposit…	IPR027921 (PFAM)	no GO terms	no GO terms
17926		0	2.53441	0	1	1	XP_009541632.1 hypothetical protein HETIRDRAFT_244219, partial			P:GO:0000122; F:GO:0000149; F:GO:0000166; F:GO:0000287; F:GO:0000976; F:GO:0000977; F:GO:0000981; F:GO:0003676; F:GO:0003677; F:GO:0003678; F:GO:0003697; F:GO:0003700; F:GO:0003707; F:GO:0003723; F:GO:0003735; F:GO:0003796; F:GO:0003824; F:GO:0003887; F:GO:0003899; F:GO:0004040; F:GO:0004177; F:GO:0004252; F:GO:0004360; F:GO:0004386; F:GO:0004482; F:GO:0004514; F:GO:0004518; F:GO:0004519; F:GO:00…	P:negative regulation of transcription by RNA polymerase II; F:SNARE binding; F:nucleotide binding; F:magnesium ion binding; F:transcription regulatory region sequence-specific DNA binding; F:RNA polymerase II transcription regulatory region sequence-specific DNA binding; F:DNA-binding transcription factor activity, RNA polymerase II-specific; F:nucleic acid binding; F:DNA binding; F:DNA helicase…	no IPS match	no IPS match	no IPS match
17930		-0.326909	4.11597	0.166678	0.683083	1	XP_009542382.1 glycoside hydrolase family 63 protein			F:GO:0003677; F:GO:0003723; F:GO:0003735; F:GO:0005102; F:GO:0005109; F:GO:0005131; F:GO:0005179; F:GO:0005515; C:GO:0005576; C:GO:0005615; C:GO:0005840; P:GO:0006412; P:GO:0006629; P:GO:0007165; P:GO:0007275; P:GO:0007411; P:GO:0007435; C:GO:0016020; C:GO:0016021; P:GO:0016055; P:GO:0016204; F:GO:0016491; F:GO:0019843; P:GO:0030073; P:GO:0030182; C:GO:0030425; P:GO:0032930; P:GO:0045165; P:GO:00…	F:DNA binding; F:RNA binding; F:structural constituent of ribosome; F:signaling receptor binding; F:frizzled binding; F:growth hormone receptor binding; F:hormone activity; F:protein binding; C:extracellular region; C:extracellular space; C:ribosome; P:translation; P:lipid metabolic process; P:signal transduction; P:multicellular organism development; P:axon guidance; P:salivary gland morphogenes…	IPR002634 (PFAM); G3DSA:3.30.300.90 (GENE3D); IPR002634 (PIRSF); IPR036065 (SUPERFAMILY)	no GO terms	no GO terms
17983		0	2.53441	0	1	1	XP_009544600.1 hypothetical protein HETIRDRAFT_17983, partial			F:GO:0000026; F:GO:0000030; F:GO:0001786; F:GO:0003677; F:GO:0004527; F:GO:0005085; C:GO:0005615; C:GO:0005783; C:GO:0005789; C:GO:0005829; P:GO:0006276; P:GO:0006506; P:GO:0006508; P:GO:0007155; F:GO:0008233; F:GO:0008234; P:GO:0009414; P:GO:0009415; P:GO:0009631; P:GO:0009737; C:GO:0012506; C:GO:0016020; C:GO:0016021; F:GO:0016426; F:GO:0016430; F:GO:0016491; F:GO:0016740; F:GO:0016757; F:GO:00…	F:alpha-1,2-mannosyltransferase activity; F:mannosyltransferase activity; F:phosphatidylserine binding; F:DNA binding; F:exonuclease activity; F:guanyl-nucleotide exchange factor activity; C:extracellular space; C:endoplasmic reticulum; C:endoplasmic reticulum membrane; C:cytosol; P:plasmid maintenance; P:GPI anchor biosynthetic process; P:proteolysis; P:cell adhesion; F:peptidase activity; F:cys…	IPR021109 (G3DSA:2.40.70.GENE3D); cd00303 (CDD)	no GO terms	no GO terms	F:GO:0003824	F:catalytic activity
17999		0	2.53441	0	1	1	XP_009544601.1 hypothetical protein HETIRDRAFT_17999, partial			F:GO:0000026; F:GO:0000030; F:GO:0001786; F:GO:0003677; F:GO:0004527; F:GO:0005085; C:GO:0005576; C:GO:0005618; C:GO:0005783; C:GO:0005789; C:GO:0005829; P:GO:0006276; P:GO:0006506; P:GO:0006508; F:GO:0008233; F:GO:0008234; P:GO:0009414; P:GO:0009415; P:GO:0009631; P:GO:0009737; C:GO:0012506; C:GO:0016020; C:GO:0016021; F:GO:0016426; F:GO:0016430; F:GO:0016491; F:GO:0016740; F:GO:0016757; F:GO:00…	F:alpha-1,2-mannosyltransferase activity; F:mannosyltransferase activity; F:phosphatidylserine binding; F:DNA binding; F:exonuclease activity; F:guanyl-nucleotide exchange factor activity; C:extracellular region; C:cell wall; C:endoplasmic reticulum; C:endoplasmic reticulum membrane; C:cytosol; P:plasmid maintenance; P:GPI anchor biosynthetic process; P:proteolysis; F:peptidase activity; F:cystei…	IPR021109 (G3DSA:2.40.70.GENE3D); cd00303 (CDD)	no GO terms	no GO terms	F:GO:0003824	F:catalytic activity
18071		0	2.53441	0	1	1	XP_009552479.1 hypothetical protein HETIRDRAFT_18071, partial			F:GO:0000166; F:GO:0000287; F:GO:0003676; F:GO:0003677; F:GO:0003678; F:GO:0003697; F:GO:0003723; F:GO:0003735; F:GO:0003746; F:GO:0003796; F:GO:0003824; F:GO:0003887; F:GO:0003899; F:GO:0003924; F:GO:0004040; F:GO:0004177; F:GO:0004252; F:GO:0004360; F:GO:0004386; F:GO:0004482; F:GO:0004514; F:GO:0004518; F:GO:0004519; F:GO:0004520; F:GO:0004527; F:GO:0004644; F:GO:0004672; F:GO:0004674; F:GO:00…	F:nucleotide binding; F:magnesium ion binding; F:nucleic acid binding; F:DNA binding; F:DNA helicase activity; F:single-stranded DNA binding; F:RNA binding; F:structural constituent of ribosome; F:translation elongation factor activity; F:lysozyme activity; F:catalytic activity; F:DNA-directed DNA polymerase activity; F:DNA-directed 5'-3' RNA polymerase activity; F:GTPase activity; F:amidase acti…	no IPS match	no IPS match	no IPS match
18085		0	2.53441	0	1	1	XP_009544600.1 hypothetical protein HETIRDRAFT_17983, partial			F:GO:0000026; F:GO:0000030; F:GO:0001786; F:GO:0003677; F:GO:0004527; F:GO:0005085; C:GO:0005615; C:GO:0005783; C:GO:0005789; C:GO:0005829; P:GO:0006276; P:GO:0006506; P:GO:0006508; P:GO:0007155; F:GO:0008233; F:GO:0008234; P:GO:0009414; P:GO:0009415; P:GO:0009631; P:GO:0009737; C:GO:0012506; C:GO:0016020; C:GO:0016021; F:GO:0016426; F:GO:0016430; F:GO:0016491; F:GO:0016740; F:GO:0016757; F:GO:00…	F:alpha-1,2-mannosyltransferase activity; F:mannosyltransferase activity; F:phosphatidylserine binding; F:DNA binding; F:exonuclease activity; F:guanyl-nucleotide exchange factor activity; C:extracellular space; C:endoplasmic reticulum; C:endoplasmic reticulum membrane; C:cytosol; P:plasmid maintenance; P:GPI anchor biosynthetic process; P:proteolysis; P:cell adhesion; F:peptidase activity; F:cys…	IPR021109 (G3DSA:2.40.70.GENE3D); cd00303 (CDD)	no GO terms	no GO terms	F:GO:0003824	F:catalytic activity
18103		0	2.53441	0	1	1	XP_009544600.1 hypothetical protein HETIRDRAFT_17983, partial			F:GO:0000026; F:GO:0000030; F:GO:0000166; F:GO:0001786; P:GO:0002430; F:GO:0003824; F:GO:0004672; F:GO:0004674; F:GO:0004860; F:GO:0004875; F:GO:0004878; F:GO:0004930; F:GO:0005524; C:GO:0005615; C:GO:0005623; C:GO:0005737; C:GO:0005739; C:GO:0005743; C:GO:0005750; C:GO:0005783; C:GO:0005789; C:GO:0005829; C:GO:0005886; P:GO:0006099; P:GO:0006122; P:GO:0006276; P:GO:0006468; P:GO:0006506; P:GO:00…	F:alpha-1,2-mannosyltransferase activity; F:mannosyltransferase activity; F:nucleotide binding; F:phosphatidylserine binding; P:complement receptor mediated signaling pathway; F:catalytic activity; F:protein kinase activity; F:protein serine/threonine kinase activity; F:protein kinase inhibitor activity; F:complement receptor activity; F:complement component C5a receptor activity; F:G protein-cou…	IPR021109 (G3DSA:2.40.70.GENE3D); cd00303 (CDD)	no GO terms	no GO terms	F:GO:0003824	F:catalytic activity
18112		0	2.53441	0	1	1	XP_009550456.1 hypothetical protein HETIRDRAFT_18112, partial			F:GO:0000166; F:GO:0003677; F:GO:0004096; F:GO:0004527; F:GO:0004601; F:GO:0004602; F:GO:0004672; F:GO:0004674; F:GO:0004867; F:GO:0005509; F:GO:0005524; C:GO:0005576; C:GO:0005615; C:GO:0005739; C:GO:0005743; C:GO:0005750; P:GO:0006122; P:GO:0006468; P:GO:0006508; P:GO:0006979; P:GO:0007155; F:GO:0008121; F:GO:0008233; F:GO:0008234; P:GO:0009415; C:GO:0009523; C:GO:0009654; P:GO:0010466; P:GO:00…	F:nucleotide binding; F:DNA binding; F:catalase activity; F:exonuclease activity; F:peroxidase activity; F:glutathione peroxidase activity; F:protein kinase activity; F:protein serine/threonine kinase activity; F:serine-type endopeptidase inhibitor activity; F:calcium ion binding; F:ATP binding; C:extracellular region; C:extracellular space; C:mitochondrion; C:mitochondrial inner membrane; C:mito…	IPR021109 (G3DSA:2.40.70.GENE3D); cd00303 (CDD)	no GO terms	no GO terms
18153		0	2.53441	0	1	1	XP_009543146.1 hypothetical protein HETIRDRAFT_18153, partial			F:GO:0000049; F:GO:0000166; F:GO:0000287; F:GO:0000977; F:GO:0001228; F:GO:0003676; F:GO:0003677; F:GO:0003997; F:GO:0004812; F:GO:0004826; F:GO:0005096; F:GO:0005125; F:GO:0005126; F:GO:0005179; F:GO:0005515; F:GO:0005524; C:GO:0005575; C:GO:0005576; C:GO:0005615; C:GO:0005634; C:GO:0005705; C:GO:0005737; C:GO:0005739; C:GO:0005777; C:GO:0005829; P:GO:0006412; P:GO:0006432; P:GO:0006629; P:GO:00…	F:tRNA binding; F:nucleotide binding; F:magnesium ion binding; F:RNA polymerase II transcription regulatory region sequence-specific DNA binding; F:DNA-binding transcription activator activity, RNA polymerase II-specific; F:nucleic acid binding; F:DNA binding; F:acyl-CoA oxidase activity; F:aminoacyl-tRNA ligase activity; F:phenylalanine-tRNA ligase activity; F:GTPase activator activity; F:cytoki…	no IPS match	no IPS match	no IPS match
18154		0	2.53441	0	1	1	XP_009541720.1 hypothetical protein HETIRDRAFT_18154, partial			F:GO:0000049; F:GO:0000166; F:GO:0000287; F:GO:0003997; F:GO:0004812; F:GO:0004826; F:GO:0005096; F:GO:0005125; F:GO:0005126; F:GO:0005179; F:GO:0005524; C:GO:0005575; C:GO:0005576; C:GO:0005615; C:GO:0005737; C:GO:0005739; C:GO:0005777; P:GO:0006412; P:GO:0006432; P:GO:0006629; P:GO:0006631; P:GO:0006635; P:GO:0006754; P:GO:0006811; P:GO:0006952; P:GO:0007155; P:GO:0007165; P:GO:0007266; P:GO:00…	F:tRNA binding; F:nucleotide binding; F:magnesium ion binding; F:acyl-CoA oxidase activity; F:aminoacyl-tRNA ligase activity; F:phenylalanine-tRNA ligase activity; F:GTPase activator activity; F:cytokine activity; F:cytokine receptor binding; F:hormone activity; F:ATP binding; C:cellular_component; C:extracellular region; C:extracellular space; C:cytoplasm; C:mitochondrion; C:peroxisome; P:transl…	no IPS match	no IPS match	no IPS match
18173		0	2.53441	0	1	1	XP_009547901.1 hypothetical protein HETIRDRAFT_18173, partial			F:GO:0000049; F:GO:0000155; P:GO:0000160; F:GO:0000166; F:GO:0000287; F:GO:0000977; F:GO:0001228; F:GO:0003676; F:GO:0003677; F:GO:0003729; F:GO:0003997; F:GO:0004672; F:GO:0004812; F:GO:0004826; F:GO:0005096; F:GO:0005125; F:GO:0005126; F:GO:0005179; F:GO:0005515; F:GO:0005524; C:GO:0005575; C:GO:0005576; C:GO:0005615; C:GO:0005634; C:GO:0005654; C:GO:0005705; C:GO:0005737; C:GO:0005739; C:GO:00…	F:tRNA binding; F:phosphorelay sensor kinase activity; P:phosphorelay signal transduction system; F:nucleotide binding; F:magnesium ion binding; F:RNA polymerase II transcription regulatory region sequence-specific DNA binding; F:DNA-binding transcription activator activity, RNA polymerase II-specific; F:nucleic acid binding; F:DNA binding; F:mRNA binding; F:acyl-CoA oxidase activity; F:protein k…	no IPS match	no IPS match	no IPS match
18174		0	2.53441	0	1	1	XP_009551138.1 hypothetical protein HETIRDRAFT_18174, partial			F:GO:0000049; F:GO:0000166; F:GO:0000287; F:GO:0000977; F:GO:0001228; F:GO:0003676; F:GO:0003677; F:GO:0003997; F:GO:0004812; F:GO:0004826; F:GO:0005096; F:GO:0005125; F:GO:0005126; F:GO:0005179; F:GO:0005515; F:GO:0005524; C:GO:0005575; C:GO:0005576; C:GO:0005615; C:GO:0005634; C:GO:0005705; C:GO:0005737; C:GO:0005739; C:GO:0005777; C:GO:0005829; P:GO:0006412; P:GO:0006432; P:GO:0006629; P:GO:00…	F:tRNA binding; F:nucleotide binding; F:magnesium ion binding; F:RNA polymerase II transcription regulatory region sequence-specific DNA binding; F:DNA-binding transcription activator activity, RNA polymerase II-specific; F:nucleic acid binding; F:DNA binding; F:acyl-CoA oxidase activity; F:aminoacyl-tRNA ligase activity; F:phenylalanine-tRNA ligase activity; F:GTPase activator activity; F:cytoki…	no IPS match	no IPS match	no IPS match
18223		0	2.53441	0	1	1	XP_009543147.1 hypothetical protein HETIRDRAFT_18223, partial			F:GO:0000155; P:GO:0000160; F:GO:0000166; P:GO:0002430; F:GO:0003676; F:GO:0003723; F:GO:0003824; F:GO:0003887; F:GO:0003964; F:GO:0004096; F:GO:0004518; F:GO:0004519; F:GO:0004525; F:GO:0004672; F:GO:0004674; F:GO:0004860; F:GO:0004875; F:GO:0004878; F:GO:0004930; F:GO:0005524; C:GO:0005576; C:GO:0005618; C:GO:0005623; C:GO:0005634; C:GO:0005657; C:GO:0005737; C:GO:0005739; C:GO:0005743; C:GO:00…	F:phosphorelay sensor kinase activity; P:phosphorelay signal transduction system; F:nucleotide binding; P:complement receptor mediated signaling pathway; F:nucleic acid binding; F:RNA binding; F:catalytic activity; F:DNA-directed DNA polymerase activity; F:RNA-directed DNA polymerase activity; F:catalase activity; F:nuclease activity; F:endonuclease activity; F:ribonuclease III activity; F:protei…	IPR021109 (G3DSA:2.40.70.GENE3D); cd00303 (CDD)	no GO terms	no GO terms	F:GO:0003824	F:catalytic activity
18279		0	2.53441	0	1	1	XP_009545766.1 hypothetical protein HETIRDRAFT_18279, partial			F:GO:0000166; F:GO:0000976; F:GO:0003677; F:GO:0003700; F:GO:0004096; F:GO:0004527; F:GO:0004672; F:GO:0004674; F:GO:0005524; C:GO:0005576; C:GO:0005618; C:GO:0005634; C:GO:0005737; C:GO:0005739; C:GO:0005743; C:GO:0005750; P:GO:0006122; P:GO:0006355; P:GO:0006468; P:GO:0006508; P:GO:0006979; F:GO:0008121; F:GO:0008233; F:GO:0008234; P:GO:0009415; C:GO:0016020; C:GO:0016021; F:GO:0016301; P:GO:00…	F:nucleotide binding; F:transcription regulatory region sequence-specific DNA binding; F:DNA binding; F:DNA-binding transcription factor activity; F:catalase activity; F:exonuclease activity; F:protein kinase activity; F:protein serine/threonine kinase activity; F:ATP binding; C:extracellular region; C:cell wall; C:nucleus; C:cytoplasm; C:mitochondrion; C:mitochondrial inner membrane; C:mitochond…	no IPS match	no IPS match	no IPS match
18285		0	2.53441	0	1	1	XP_009544602.1 hypothetical protein HETIRDRAFT_18285, partial			P:GO:0000122; F:GO:0000166; F:GO:0000287; F:GO:0000976; F:GO:0000977; F:GO:0000981; F:GO:0003676; F:GO:0003677; F:GO:0003678; F:GO:0003697; F:GO:0003700; F:GO:0003707; F:GO:0003723; F:GO:0003735; F:GO:0003746; F:GO:0003796; F:GO:0003824; F:GO:0003887; F:GO:0003899; F:GO:0003924; F:GO:0004040; F:GO:0004177; F:GO:0004252; F:GO:0004360; F:GO:0004386; F:GO:0004482; F:GO:0004514; F:GO:0004518; F:GO:00…	P:negative regulation of transcription by RNA polymerase II; F:nucleotide binding; F:magnesium ion binding; F:transcription regulatory region sequence-specific DNA binding; F:RNA polymerase II transcription regulatory region sequence-specific DNA binding; F:DNA-binding transcription factor activity, RNA polymerase II-specific; F:nucleic acid binding; F:DNA binding; F:DNA helicase activity; F:sing…	IPR021109 (G3DSA:2.40.70.GENE3D); cd00303 (CDD)	no GO terms	no GO terms
18299		-0.137452	3.20697	0.0105089	0.91835	1	AGS09385.1 a1 homeodomain mating type protein			F:GO:0000150; F:GO:0000166; F:GO:0000287; P:GO:0001666; P:GO:0001701; P:GO:0001821; P:GO:0001829; F:GO:0001883; P:GO:0001889; P:GO:0001890; P:GO:0002314; P:GO:0002551; P:GO:0002636; P:GO:0002686; P:GO:0002906; F:GO:0003676; F:GO:0003677; F:GO:0003678; F:GO:0003697; F:GO:0003700; F:GO:0003723; F:GO:0003729; F:GO:0003747; F:GO:0003824; F:GO:0003857; F:GO:0003887; F:GO:0003899; F:GO:0004000; F:GO:00…	F:recombinase activity; F:nucleotide binding; F:magnesium ion binding; P:response to hypoxia; P:in utero embryonic development; P:histamine secretion; P:trophectodermal cell differentiation; F:purine nucleoside binding; P:liver development; P:placenta development; P:germinal center B cell differentiation; P:mast cell chemotaxis; P:positive regulation of germinal center formation; P:negative regul…	Coil (COILS); IPR013272 (SMART); IPR013272 (PFAM); mobidb-lite (MOBIDB_LITE); mobidb-lite (MOBIDB_LITE)	no GO terms	no GO terms
18343		0	2.53441	0	1	1	XP_009544603.1 hypothetical protein HETIRDRAFT_18343, partial			F:GO:0000049; P:GO:0000122; C:GO:0000139; F:GO:0000155; P:GO:0000160; F:GO:0000166; P:GO:0000209; F:GO:0000287; P:GO:0000746; C:GO:0000785; F:GO:0003676; F:GO:0003677; F:GO:0003678; F:GO:0003697; F:GO:0003712; F:GO:0003723; F:GO:0003735; F:GO:0003779; F:GO:0003796; F:GO:0003824; F:GO:0003887; F:GO:0003896; F:GO:0003964; F:GO:0004018; F:GO:0004129; F:GO:0004146; F:GO:0004386; F:GO:0004514; F:GO:00…	F:tRNA binding; P:negative regulation of transcription by RNA polymerase II; C:Golgi membrane; F:phosphorelay sensor kinase activity; P:phosphorelay signal transduction system; F:nucleotide binding; P:protein polyubiquitination; F:magnesium ion binding; P:conjugation; C:chromatin; F:nucleic acid binding; F:DNA binding; F:DNA helicase activity; F:single-stranded DNA binding; F:transcription coregu…	G3DSA:3.10.10.10 (GENE3D); SSF56672 (SUPERFAMILY)	no GO terms	no GO terms
18381		0	2.53441	0	1	1	XP_009553036.1 hypothetical protein HETIRDRAFT_18381, partial			F:GO:0000049; P:GO:0000122; C:GO:0000139; F:GO:0000155; P:GO:0000160; F:GO:0000166; P:GO:0000209; F:GO:0000287; P:GO:0000746; C:GO:0000785; F:GO:0003676; F:GO:0003677; F:GO:0003678; F:GO:0003697; F:GO:0003712; F:GO:0003723; F:GO:0003735; F:GO:0003779; F:GO:0003796; F:GO:0003824; F:GO:0003887; F:GO:0003896; F:GO:0003964; F:GO:0004018; F:GO:0004129; F:GO:0004146; F:GO:0004386; F:GO:0004514; F:GO:00…	F:tRNA binding; P:negative regulation of transcription by RNA polymerase II; C:Golgi membrane; F:phosphorelay sensor kinase activity; P:phosphorelay signal transduction system; F:nucleotide binding; P:protein polyubiquitination; F:magnesium ion binding; P:conjugation; C:chromatin; F:nucleic acid binding; F:DNA binding; F:DNA helicase activity; F:single-stranded DNA binding; F:transcription coregu…	G3DSA:3.10.10.10 (GENE3D); SSF56672 (SUPERFAMILY)	no GO terms	no GO terms
18490		0	2.53441	0	1	1	XP_009540259.1 hypothetical protein HETIRDRAFT_18490, partial			F:GO:0000166; F:GO:0000287; C:GO:0000781; C:GO:0000781; F:GO:0000978; F:GO:0000979; F:GO:0000981; P:GO:0001015; F:GO:0003676; F:GO:0003677; F:GO:0003678; F:GO:0003691; F:GO:0003697; F:GO:0003700; F:GO:0003746; F:GO:0003824; F:GO:0003887; F:GO:0003896; F:GO:0003899; F:GO:0003924; F:GO:0004019; F:GO:0004069; F:GO:0004129; F:GO:0004252; F:GO:0004386; F:GO:0004518; F:GO:0004519; F:GO:0004520; F:GO:00…	F:nucleotide binding; F:magnesium ion binding; C:chromosome, telomeric region; C:chromosome, telomeric region; F:RNA polymerase II cis-regulatory region sequence-specific DNA binding; F:RNA polymerase II core promoter sequence-specific DNA binding; F:DNA-binding transcription factor activity, RNA polymerase II-specific; P:snoRNA transcription by RNA polymerase II; F:nucleic acid binding; F:DNA bi…	SSF56672 (SUPERFAMILY)	no GO terms	no GO terms
18523		0	2.53441	0	1	1	XP_009553085.1 glycoside hydrolase family 31 protein			F:GO:0000156; P:GO:0000160; F:GO:0000166; F:GO:0003676; F:GO:0003677; F:GO:0003887; C:GO:0005737; C:GO:0005739; P:GO:0006355; P:GO:0006482; P:GO:0006935; P:GO:0007165; F:GO:0008984; F:GO:0016787; P:GO:0018277; F:GO:0050568; P:GO:0071897	F:phosphorelay response regulator activity; P:phosphorelay signal transduction system; F:nucleotide binding; F:nucleic acid binding; F:DNA binding; F:DNA-directed DNA polymerase activity; C:cytoplasm; C:mitochondrion; P:regulation of transcription, DNA-templated; P:protein demethylation; P:chemotaxis; P:signal transduction; F:protein-glutamate methylesterase activity; F:hydrolase activity; P:prot…	IPR036779 (G3DSA:3.10.350.GENE3D); IPR018392 (PFAM); IPR018392 (CDD)	no GO terms	no GO terms
18584		-0.430516	2.76135	0.0493906	0.824128	1	TVY36248.1 Adenylate-forming reductase			P:GO:0000724; F:GO:0003676; F:GO:0003677; F:GO:0004386; F:GO:0004518; F:GO:0004519; F:GO:0004520; F:GO:0004672; F:GO:0004725; F:GO:0004795; F:GO:0005524; C:GO:0005634; C:GO:0005694; C:GO:0005737; P:GO:0006268; P:GO:0006281; P:GO:0006310; P:GO:0006468; P:GO:0006470; P:GO:0006520; P:GO:0008652; P:GO:0009088; F:GO:0009378; P:GO:0016311; F:GO:0016787; F:GO:0016791; F:GO:0016829; F:GO:0030170; P:GO:00…	P:double-strand break repair via homologous recombination; F:nucleic acid binding; F:DNA binding; F:helicase activity; F:nuclease activity; F:endonuclease activity; F:endodeoxyribonuclease activity; F:protein kinase activity; F:protein tyrosine phosphatase activity; F:threonine synthase activity; F:ATP binding; C:nucleus; C:chromosome; C:cytoplasm; P:DNA unwinding involved in DNA replication; P:D…	IPR018793 (PFAM); PS51808 (PROSITE_PROFILES)	no GO terms	no GO terms
18612		0	2.53441	0	1	1	XP_009553037.1 hypothetical protein HETIRDRAFT_18612, partial			P:GO:0000122; F:GO:0000166; F:GO:0000287; F:GO:0000976; F:GO:0000977; F:GO:0000981; F:GO:0003676; F:GO:0003677; F:GO:0003678; F:GO:0003697; F:GO:0003700; F:GO:0003707; F:GO:0003723; F:GO:0003735; F:GO:0003746; F:GO:0003796; F:GO:0003824; F:GO:0003887; F:GO:0003899; F:GO:0003924; F:GO:0004040; F:GO:0004177; F:GO:0004252; F:GO:0004360; F:GO:0004386; F:GO:0004482; F:GO:0004514; F:GO:0004518; F:GO:00…	P:negative regulation of transcription by RNA polymerase II; F:nucleotide binding; F:magnesium ion binding; F:transcription regulatory region sequence-specific DNA binding; F:RNA polymerase II transcription regulatory region sequence-specific DNA binding; F:DNA-binding transcription factor activity, RNA polymerase II-specific; F:nucleic acid binding; F:DNA binding; F:DNA helicase activity; F:sing…	IPR021109 (G3DSA:2.40.70.GENE3D)	no GO terms	no GO terms	C:GO:0005622;C:GO:0005829;C:GO:0032991;C:GO:0110165;F:GO:0005215;F:GO:0005488;F:GO:0008144;F:GO:0036094;F:GO:0043167;F:GO:0043169;F:GO:0046872;F:GO:0048037;F:GO:0097159;F:GO:1901363;P:GO:0006810;P:GO:0051179;P:GO:0051234	C:cellular anatomical entity;C:cytosol;C:intracellular;C:protein-containing complex;F:binding;F:cation binding;F:cofactor binding;F:drug binding;F:heterocyclic compound binding;F:ion binding;F:metal ion binding;F:organic cyclic compound binding;F:small molecule binding;F:transporter activity;P:establishment of localization;P:localization;P:transport
18624		0	2.53441	0	1	1	XP_009541721.1 hypothetical protein HETIRDRAFT_18624, partial			F:GO:0004642; P:GO:0006189; F:GO:0009055; P:GO:0009236; C:GO:0009536; P:GO:0015979; C:GO:0016020; C:GO:0016021; F:GO:0016491; F:GO:0016994; P:GO:0022904; C:GO:0031224; C:GO:0042651; F:GO:0045158; F:GO:0046872; P:GO:0055114	F:phosphoribosylformylglycinamidine synthase activity; P:'de novo' IMP biosynthetic process; F:electron transfer activity; P:cobalamin biosynthetic process; C:plastid; P:photosynthesis; C:membrane; C:integral component of membrane; F:oxidoreductase activity; F:precorrin-6A reductase activity; P:respiratory electron transport chain; C:intrinsic component of membrane; C:thylakoid membrane; F:electr…	IPR013219 (PFAM); mobidb-lite (MOBIDB_LITE)	no GO terms	no GO terms
18644		0	2.53441	0	1	1	XP_009550457.1 hypothetical protein HETIRDRAFT_18644, partial			F:GO:0000166; P:GO:0000455; P:GO:0001522; F:GO:0003674; F:GO:0003723; F:GO:0004365; F:GO:0004601; F:GO:0004602; F:GO:0004644; F:GO:0004721; F:GO:0005525; C:GO:0005575; C:GO:0005576; C:GO:0005737; P:GO:0006006; P:GO:0006096; P:GO:0006164; P:GO:0006189; P:GO:0006470; P:GO:0006508; P:GO:0006979; P:GO:0008150; F:GO:0008233; F:GO:0008236; F:GO:0008381; P:GO:0009058; P:GO:0009263; P:GO:0009416; P:GO:00…	F:nucleotide binding; P:enzyme-directed rRNA pseudouridine synthesis; P:pseudouridine synthesis; F:molecular_function; F:RNA binding; F:glyceraldehyde-3-phosphate dehydrogenase (NAD+) (phosphorylating) activity; F:peroxidase activity; F:glutathione peroxidase activity; F:phosphoribosylglycinamide formyltransferase activity; F:phosphoprotein phosphatase activity; F:GTP binding; C:cellular_componen…	IPR021109 (G3DSA:2.40.70.GENE3D); PF13650 (PFAM); cd00303 (CDD)	no GO terms	no GO terms
18682		0	2.53441	0	1	1	XP_009544604.1 hypothetical protein HETIRDRAFT_18682, partial			F:GO:0000146; F:GO:0000166; F:GO:0003774; F:GO:0003779; F:GO:0005524; C:GO:0005623; C:GO:0005737; C:GO:0005856; C:GO:0005886; C:GO:0005902; P:GO:0007015; P:GO:0007165; C:GO:0015629; C:GO:0016459; P:GO:0030050; F:GO:0030898; C:GO:0031982; F:GO:0051015	F:microfilament motor activity; F:nucleotide binding; F:motor activity; F:actin binding; F:ATP binding; C:obsolete cell; C:cytoplasm; C:cytoskeleton; C:plasma membrane; C:microvillus; P:actin filament organization; P:signal transduction; C:actin cytoskeleton; C:myosin complex; P:vesicle transport along actin filament; F:actin-dependent ATPase activity; C:vesicle; F:actin filament binding	mobidb-lite (MOBIDB_LITE)	no GO terms	no GO terms
18695		0	2.53441	0	1	1	XP_009551834.1 hypothetical protein HETIRDRAFT_18695, partial			F:GO:0003674	F:molecular_function	IPR036397 (G3DSA:3.30.420.GENE3D)	F:GO:0003676	F:nucleic acid binding
18741		0	2.53441	0	1	1	XP_009551202.1 Metallo peptidase M36			P:GO:0006397; C:GO:0032991	P:mRNA processing; C:protein-containing complex	Coil (COILS); IPR001163 (SMART); IPR001163 (PFAM); IPR016487 (PIRSF); G3DSA:2.30.30.100 (GENE3D); cd01726 (CDD); IPR010920 (SUPERFAMILY)	P:GO:0000398; C:GO:0005732	P:mRNA splicing, via spliceosome; C:small nucleolar ribonucleoprotein complex	C:GO:0032991;P:GO:0006807;P:GO:0008152;P:GO:0009987;P:GO:0010467;P:GO:0034641;P:GO:0043170;P:GO:0044237;P:GO:0044238;P:GO:0046483;P:GO:0071704;P:GO:1901360	C:protein-containing complex;P:cellular metabolic process;P:cellular nitrogen compound metabolic process;P:cellular process;P:gene expression;P:heterocycle metabolic process;P:macromolecule metabolic process;P:metabolic process;P:nitrogen compound metabolic process;P:organic cyclic compound metabolic process;P:organic substance metabolic process;P:primary metabolic process
18749		0	2.53441	0	1	1	XP_009542034.1 high mobility group containing protein 1			P:GO:0000077; F:GO:0000166; P:GO:0000302; P:GO:0000350; F:GO:0000384; F:GO:0000386; P:GO:0000398; F:GO:0003676; F:GO:0003677; F:GO:0003796; F:GO:0003824; F:GO:0003887; F:GO:0003924; F:GO:0004180; F:GO:0004364; F:GO:0004518; F:GO:0004519; F:GO:0004527; F:GO:0004672; F:GO:0004674; F:GO:0004713; F:GO:0004715; F:GO:0004748; F:GO:0004866; F:GO:0005319; F:GO:0005436; F:GO:0005515; F:GO:0005524; F:GO:00…	P:DNA damage checkpoint; F:nucleotide binding; P:response to reactive oxygen species; P:generation of catalytic spliceosome for second transesterification step; F:first spliceosomal transesterification activity; F:second spliceosomal transesterification activity; P:mRNA splicing, via spliceosome; F:nucleic acid binding; F:DNA binding; F:lysozyme activity; F:catalytic activity; F:DNA-directed DNA …	IPR009071 (SMART); IPR009071 (PFAM); IPR036910 (G3DSA:1.10.30.GENE3D); IPR009071 (PROSITE_PROFILES); IPR036910 (SUPERFAMILY)	no GO terms	no GO terms	F:GO:0005488;F:GO:0097159;F:GO:1901363;P:GO:0006807;P:GO:0008152;P:GO:0009058;P:GO:0009987;P:GO:0034641;P:GO:0044237	F:binding;F:heterocyclic compound binding;F:organic cyclic compound binding;P:biosynthetic process;P:cellular metabolic process;P:cellular nitrogen compound metabolic process;P:cellular process;P:metabolic process;P:nitrogen compound metabolic process
18754		0	2.53441	0	1	1	XP_009542034.1 high mobility group containing protein 1			P:GO:0000077; F:GO:0000166; P:GO:0000350; F:GO:0000384; F:GO:0000386; P:GO:0000398; F:GO:0003676; F:GO:0003677; F:GO:0003796; F:GO:0003824; F:GO:0003887; F:GO:0003924; F:GO:0004180; F:GO:0004364; F:GO:0004518; F:GO:0004519; F:GO:0004527; F:GO:0004672; F:GO:0004674; F:GO:0004713; F:GO:0004715; F:GO:0004748; F:GO:0004866; F:GO:0005319; F:GO:0005436; F:GO:0005515; F:GO:0005524; F:GO:0005525; C:GO:00…	P:DNA damage checkpoint; F:nucleotide binding; P:generation of catalytic spliceosome for second transesterification step; F:first spliceosomal transesterification activity; F:second spliceosomal transesterification activity; P:mRNA splicing, via spliceosome; F:nucleic acid binding; F:DNA binding; F:lysozyme activity; F:catalytic activity; F:DNA-directed DNA polymerase activity; F:GTPase activity;…	IPR009071 (SMART); IPR009071 (PFAM); IPR036910 (G3DSA:1.10.30.GENE3D); IPR009071 (PROSITE_PROFILES); IPR036910 (SUPERFAMILY)	no GO terms	no GO terms	F:GO:0005488;F:GO:0097159;F:GO:1901363;P:GO:0006807;P:GO:0008152;P:GO:0009058;P:GO:0009987;P:GO:0034641;P:GO:0044237	F:binding;F:heterocyclic compound binding;F:organic cyclic compound binding;P:biosynthetic process;P:cellular metabolic process;P:cellular nitrogen compound metabolic process;P:cellular process;P:metabolic process;P:nitrogen compound metabolic process
18758		0	2.53441	0	1	1	XP_009541607.1 putative transcription regulator			F:GO:0003674	F:molecular_function	IPR013087 (SMART); IPR013087 (PFAM); G3DSA:3.30.160.60 (GENE3D); G3DSA:3.30.160.60 (GENE3D); IPR013087 (PROSITE_PATTERNS); IPR013087 (PROSITE_PATTERNS); IPR013087 (PROSITE_PROFILES); IPR013087 (PROSITE_PROFILES); IPR036236 (SUPERFAMILY)	F:GO:0003676	F:nucleic acid binding	C:GO:0005622;F:GO:0005488;F:GO:0043167	C:intracellular;F:binding;F:ion binding
18769		0	2.53441	0	1	1	XP_009544607.1 hypothetical protein HETIRDRAFT_18769, partial			P:GO:0000077; F:GO:0000166; P:GO:0000350; F:GO:0000384; F:GO:0000386; P:GO:0000398; F:GO:0003676; F:GO:0003677; F:GO:0003796; F:GO:0003824; F:GO:0003887; F:GO:0003924; F:GO:0004180; F:GO:0004364; F:GO:0004518; F:GO:0004519; F:GO:0004527; F:GO:0004672; F:GO:0004674; F:GO:0004713; F:GO:0004715; F:GO:0004748; F:GO:0004866; F:GO:0005319; F:GO:0005436; F:GO:0005515; F:GO:0005524; F:GO:0005525; C:GO:00…	P:DNA damage checkpoint; F:nucleotide binding; P:generation of catalytic spliceosome for second transesterification step; F:first spliceosomal transesterification activity; F:second spliceosomal transesterification activity; P:mRNA splicing, via spliceosome; F:nucleic acid binding; F:DNA binding; F:lysozyme activity; F:catalytic activity; F:DNA-directed DNA polymerase activity; F:GTPase activity;…	IPR009071 (SMART); IPR036910 (G3DSA:1.10.30.GENE3D); IPR009071 (PFAM); IPR009071 (PROSITE_PROFILES); IPR036910 (SUPERFAMILY)	no GO terms	no GO terms	F:GO:0005488;F:GO:0097159;F:GO:1901363;P:GO:0006807;P:GO:0008152;P:GO:0009058;P:GO:0009987;P:GO:0034641;P:GO:0044237	F:binding;F:heterocyclic compound binding;F:organic cyclic compound binding;P:biosynthetic process;P:cellular metabolic process;P:cellular nitrogen compound metabolic process;P:cellular process;P:metabolic process;P:nitrogen compound metabolic process
18788		0	2.53441	0	1	1	XP_009542034.1 high mobility group containing protein 1			P:GO:0000077; F:GO:0000166; P:GO:0000350; F:GO:0000384; F:GO:0000386; P:GO:0000398; F:GO:0003676; F:GO:0003677; F:GO:0003796; F:GO:0003824; F:GO:0003887; F:GO:0003924; F:GO:0004180; F:GO:0004364; F:GO:0004518; F:GO:0004519; F:GO:0004527; F:GO:0004672; F:GO:0004674; F:GO:0004713; F:GO:0004715; F:GO:0004748; F:GO:0004866; F:GO:0005319; F:GO:0005436; F:GO:0005515; F:GO:0005524; F:GO:0005525; C:GO:00…	P:DNA damage checkpoint; F:nucleotide binding; P:generation of catalytic spliceosome for second transesterification step; F:first spliceosomal transesterification activity; F:second spliceosomal transesterification activity; P:mRNA splicing, via spliceosome; F:nucleic acid binding; F:DNA binding; F:lysozyme activity; F:catalytic activity; F:DNA-directed DNA polymerase activity; F:GTPase activity;…	IPR009071 (SMART); IPR036910 (G3DSA:1.10.30.GENE3D); IPR009071 (PFAM); IPR009071 (PROSITE_PROFILES); IPR036910 (SUPERFAMILY)	no GO terms	no GO terms	F:GO:0005488;F:GO:0097159;F:GO:1901363;P:GO:0006807;P:GO:0008152;P:GO:0009058;P:GO:0009987;P:GO:0034641;P:GO:0044237	F:binding;F:heterocyclic compound binding;F:organic cyclic compound binding;P:biosynthetic process;P:cellular metabolic process;P:cellular nitrogen compound metabolic process;P:cellular process;P:metabolic process;P:nitrogen compound metabolic process
18789		0	2.53441	0	1	1	XP_009548245.1 putative transcriptional regulator			F:GO:0003674	F:molecular_function	IPR013087 (PFAM); G3DSA:3.30.160.60 (GENE3D); G3DSA:3.30.160.60 (GENE3D); IPR013087 (PROSITE_PATTERNS); IPR013087 (PROSITE_PROFILES); IPR036236 (SUPERFAMILY)	F:GO:0003676	F:nucleic acid binding	C:GO:0005622;F:GO:0005488;F:GO:0043167	C:intracellular;F:binding;F:ion binding
18791		-1.77967	2.96169	1.17991	0.27738	1	XP_009549866.1 putative transcription regulator			F:GO:0003674	F:molecular_function	IPR013087 (SMART); G3DSA:3.30.160.60 (GENE3D); IPR013087 (PFAM); G3DSA:3.30.160.60 (GENE3D); IPR013087 (PROSITE_PATTERNS); IPR013087 (PROSITE_PATTERNS); IPR013087 (PROSITE_PROFILES); IPR013087 (PROSITE_PROFILES); IPR036236 (SUPERFAMILY)	F:GO:0003676	F:nucleic acid binding	C:GO:0005622;F:GO:0005488;F:GO:0043167	C:intracellular;F:binding;F:ion binding
18796		0	2.53441	0	1	1	XP_009548726.1 hypothetical protein HETIRDRAFT_18796, partial			F:GO:0004347; C:GO:0005737; P:GO:0006094; P:GO:0006096; F:GO:0016853; F:GO:0030246	F:glucose-6-phosphate isomerase activity; C:cytoplasm; P:gluconeogenesis; P:glycolytic process; F:isomerase activity; F:carbohydrate binding	mobidb-lite (MOBIDB_LITE); mobidb-lite (MOBIDB_LITE)	no GO terms	no GO terms
20153		1.46811	5.46924	9.17904	0.00244919	0.0654241	XP_009548727.1 hypothetical protein HETIRDRAFT_20153, partial			F:GO:0003677; F:GO:0003700; C:GO:0005634; P:GO:0009058; P:GO:0034641; F:GO:0043167	F:DNA binding; F:DNA-binding transcription factor activity; C:nucleus; P:biosynthetic process; P:cellular nitrogen compound metabolic process; F:ion binding	IPR001138 (SMART); IPR007219 (SMART); IPR007219 (PFAM); IPR036864 (G3DSA:4.10.240.GENE3D); mobidb-lite (MOBIDB_LITE); mobidb-lite (MOBIDB_LITE); mobidb-lite (MOBIDB_LITE); IPR001138 (PROSITE_PATTERNS); IPR001138 (PROSITE_PROFILES); IPR001138 (CDD); cd12148 (CDD); IPR036864 (SUPERFAMILY)	F:GO:0000981; F:GO:0003677; C:GO:0005634; P:GO:0006351; P:GO:0006355; F:GO:0008270	F:DNA-binding transcription factor activity, RNA polymerase II-specific; F:DNA binding; C:nucleus; P:transcription, DNA-templated; P:regulation of transcription, DNA-templated; F:zinc ion binding	C:GO:0005622;C:GO:0032991;C:GO:0043226;C:GO:0043229;C:GO:0110165;F:GO:0005488;F:GO:0043167;F:GO:0043169;F:GO:0046872;F:GO:0097159;F:GO:1901363;P:GO:0006807;P:GO:0008152;P:GO:0009058;P:GO:0009059;P:GO:0009987;P:GO:0010467;P:GO:0018130;P:GO:0019438;P:GO:0034641;P:GO:0034645;P:GO:0043170;P:GO:0044237;P:GO:0044238;P:GO:0044249;P:GO:0044260;P:GO:0044271;P:GO:0046483;P:GO:0071704;P:GO:1901360;P:GO:1901…	C:cellular anatomical entity;C:intracellular;C:intracellular organelle;C:organelle;C:protein-containing complex;F:binding;F:cation binding;F:heterocyclic compound binding;F:ion binding;F:metal ion binding;F:organic cyclic compound binding;P:aromatic compound biosynthetic process;P:biosynthetic process;P:cellular biosynthetic process;P:cellular macromolecule biosynthetic process;P:cellular macromo…
20681	MFS sugar transporter	0	2.53441	0	1	1	XP_009549626.1 MFS sugar transporter			C:GO:0005575; F:GO:0022857	C:cellular_component; F:transmembrane transporter activity	IPR008509 (PFAM); G3DSA:1.20.1250.20 (GENE3D); cd17487 (CDD); IPR036259 (SUPERFAMILY)	F:GO:0015098; P:GO:0015689; C:GO:0016021	F:molybdate ion transmembrane transporter activity; P:molybdate ion transport; C:integral component of membrane	F:GO:0005215;F:GO:0022857	F:transmembrane transporter activity;F:transporter activity
21171		3.35864	2.94824	2.58234	0.108068	0.959907	TVY71259.1 Adenylate-forming reductase Nps10			F:GO:0003674	F:molecular_function	IPR004843 (PFAM); IPR029052 (G3DSA:3.60.21.GENE3D); SSF56300 (SUPERFAMILY)	F:GO:0016787	F:hydrolase activity
21356	expressed putative fatty acid biosynthesis enzyme	-1.114	3.04024	0.542747	0.4613	1	XP_009545767.1 expressed putative fatty acid biosynthesis enzyme			F:GO:0003674	F:molecular_function	G3DSA:3.40.50.980 (GENE3D); G3DSA:3.30.300.30 (GENE3D); G3DSA:3.40.50.980 (GENE3D); G3DSA:2.30.38.10 (GENE3D); IPR000873 (PFAM); IPR020845 (PROSITE_PATTERNS); cd05911 (CDD); SSF56801 (SUPERFAMILY)	F:GO:0003824	F:catalytic activity	F:GO:0003824;P:GO:0008152;P:GO:0009058	F:catalytic activity;P:biosynthetic process;P:metabolic process
21441	major facilitator superfamily	0.386195	2.86148	0.0441686	0.833541	1	XP_009540260.1 major facilitator superfamily			P:GO:0055085	P:transmembrane transport	G3DSA:1.20.1250.20 (GENE3D); G3DSA:1.20.1250.20 (GENE3D); IPR011701 (PFAM); mobidb-lite (MOBIDB_LITE); mobidb-lite (MOBIDB_LITE); mobidb-lite (MOBIDB_LITE); IPR020846 (PROSITE_PROFILES); cd17340 (CDD); IPR036259 (SUPERFAMILY)	P:GO:0055085	P:transmembrane transport	P:GO:0006810;P:GO:0051179;P:GO:0051234;P:GO:0055085	P:establishment of localization;P:localization;P:transmembrane transport;P:transport
21632	cytochrome P450 monooxygenase 34	0	2.53441	0	1	1	XP_009551835.1 cytochrome P450 monooxygenase 34			F:GO:0016491; F:GO:0043167	F:oxidoreductase activity; F:ion binding	IPR001128 (PRINTS); IPR002401 (PRINTS); IPR036396 (G3DSA:1.10.630.GENE3D); IPR001128 (PFAM); IPR017972 (PROSITE_PATTERNS); IPR036396 (SUPERFAMILY)	F:GO:0005506; F:GO:0016705; F:GO:0020037; P:GO:0055114	F:iron ion binding; F:oxidoreductase activity, acting on paired donors, with incorporation or reduction of molecular oxygen; F:heme binding; P:oxidation-reduction process	F:GO:0003824;F:GO:0005488;F:GO:0016491;F:GO:0043167;F:GO:0043169;F:GO:0046872;F:GO:0048037;F:GO:0097159;F:GO:1901363;P:GO:0008152;P:GO:0055114	F:binding;F:catalytic activity;F:cation binding;F:cofactor binding;F:heterocyclic compound binding;F:ion binding;F:metal ion binding;F:organic cyclic compound binding;F:oxidoreductase activity;P:metabolic process;P:oxidation-reduction process
21704		-1.47703	3.3571	1.44064	0.23004	1	XP_009543151.1 hypothetical protein HETIRDRAFT_21704, partial			F:GO:0003674	F:molecular_function	IPR001680 (SMART); IPR015943 (G3DSA:2.130.10.GENE3D); IPR001680 (PFAM); IPR015943 (G3DSA:2.130.10.GENE3D); IPR019775 (PROSITE_PATTERNS); IPR017986 (PROSITE_PROFILES); IPR001680 (PROSITE_PROFILES); IPR036322 (SUPERFAMILY)	F:GO:0005515	F:protein binding
22237		0.685529	3.46196	0.334262	0.563162	1	XP_009546911.1 major facilitator superfamily			F:GO:0000166; P:GO:0002183; F:GO:0003676; F:GO:0003723; F:GO:0003724; F:GO:0003735; F:GO:0003743; F:GO:0004386; F:GO:0004672; F:GO:0005524; C:GO:0005634; C:GO:0005739; C:GO:0005840; P:GO:0006301; P:GO:0006412; P:GO:0006413; P:GO:0006468; C:GO:0010494; F:GO:0016787; F:GO:0061631; P:GO:0070534	F:nucleotide binding; P:cytoplasmic translational initiation; F:nucleic acid binding; F:RNA binding; F:RNA helicase activity; F:structural constituent of ribosome; F:translation initiation factor activity; F:helicase activity; F:protein kinase activity; F:ATP binding; C:nucleus; C:mitochondrion; C:ribosome; P:postreplication repair; P:translation; P:translational initiation; P:protein phosphoryla…	no IPS match	no IPS match	no IPS match
22875	Nuclear AAA ATPase (VCP subfamily)	0	2.53441	0	1	1	XP_009544609.1 nuclear AAA ATPase			F:GO:0043167	F:ion binding	IPR003593 (SMART); G3DSA:1.10.8.60 (GENE3D); G3DSA:3.40.50.300 (GENE3D); IPR003959 (PFAM); IPR041569 (PFAM); cd00009 (CDD); IPR027417 (SUPERFAMILY)	F:GO:0005524	F:ATP binding	F:GO:0005488;F:GO:0043167	F:binding;F:ion binding
22952		-0.543319	4.65099	0.786207	0.375262	1	XP_009543152.1 hypothetical protein HETIRDRAFT_22952, partial			C:GO:0005737	C:cytoplasm	Coil (COILS); Coil (COILS); IPR007320 (PFAM); mobidb-lite (MOBIDB_LITE); mobidb-lite (MOBIDB_LITE); mobidb-lite (MOBIDB_LITE)	C:GO:0005737	C:cytoplasm	C:GO:0005622;C:GO:0110165	C:cellular anatomical entity;C:intracellular
22960		0	2.53441	0	1	1	XP_009546882.1 hypothetical protein HETIRDRAFT_22960, partial			P:GO:0000160; F:GO:0000166; P:GO:0000226; F:GO:0003676; F:GO:0003677; F:GO:0003700; F:GO:0003723; F:GO:0003777; F:GO:0003824; F:GO:0004016; F:GO:0004326; F:GO:0004497; F:GO:0004672; F:GO:0005506; F:GO:0005509; F:GO:0005524; C:GO:0005634; C:GO:0005737; C:GO:0005783; C:GO:0005789; C:GO:0005829; C:GO:0005886; P:GO:0006099; P:GO:0006355; P:GO:0006468; P:GO:0006629; P:GO:0006631; P:GO:0006813; P:GO:00…	P:phosphorelay signal transduction system; F:nucleotide binding; P:microtubule cytoskeleton organization; F:nucleic acid binding; F:DNA binding; F:DNA-binding transcription factor activity; F:RNA binding; F:microtubule motor activity; F:catalytic activity; F:adenylate cyclase activity; F:tetrahydrofolylpolyglutamate synthase activity; F:monooxygenase activity; F:protein kinase activity; F:iron io…	IPR025476 (PFAM)	no GO terms	no GO terms
23076		-1.08825	10.4762	29.0933	6.93e-08	6.35e-06	XP_009540261.1 hypothetical protein HETIRDRAFT_23076, partial			F:GO:0000064; C:GO:0000324; F:GO:0003677; F:GO:0003824; F:GO:0003995; F:GO:0004375; F:GO:0004497; F:GO:0004867; F:GO:0005342; C:GO:0005576; C:GO:0005615; C:GO:0005739; C:GO:0005741; C:GO:0005743; C:GO:0005829; P:GO:0006546; P:GO:0006584; P:GO:0006783; P:GO:0006839; F:GO:0008131; C:GO:0009507; C:GO:0009536; P:GO:0009853; P:GO:0009967; P:GO:0010466; P:GO:0010951; F:GO:0015187; F:GO:0015562; P:GO:00…	F:L-ornithine transmembrane transporter activity; C:fungal-type vacuole; F:DNA binding; F:catalytic activity; F:acyl-CoA dehydrogenase activity; F:glycine dehydrogenase (decarboxylating) activity; F:monooxygenase activity; F:serine-type endopeptidase inhibitor activity; F:organic acid transmembrane transporter activity; C:extracellular region; C:extracellular space; C:mitochondrion; C:mitochondri…	mobidb-lite (MOBIDB_LITE)	no GO terms	no GO terms
23707		1.70157	2.64914	0.641442	0.423193	1	XP_009551836.1 hypothetical protein HETIRDRAFT_23707, partial			F:GO:0003674	F:molecular_function	IPR031804 (PFAM); IPR000086 (PFAM); G3DSA:3.90.79.10 (GENE3D); G3DSA:3.30.750.160 (GENE3D); IPR000086 (PROSITE_PROFILES); IPR015797 (SUPERFAMILY)	F:GO:0016787	F:hydrolase activity	F:GO:0003824;F:GO:0016853;P:GO:0006790;P:GO:0006807;P:GO:0008152;P:GO:0009058;P:GO:0009987;P:GO:0034641;P:GO:0044237;P:GO:0044238;P:GO:0044281;P:GO:0071704	F:catalytic activity;F:isomerase activity;P:biosynthetic process;P:cellular metabolic process;P:cellular nitrogen compound metabolic process;P:cellular process;P:metabolic process;P:nitrogen compound metabolic process;P:organic substance metabolic process;P:primary metabolic process;P:small molecule metabolic process;P:sulfur compound metabolic process
23759		0.15386	5.34211	0.106181	0.744536	1	XP_009549627.1 hypothetical protein HETIRDRAFT_23759, partial			F:GO:0003674	F:molecular_function	Coil (COILS); IPR000253 (SMART); G3DSA:2.60.200.20 (GENE3D); IPR000253 (PFAM); mobidb-lite (MOBIDB_LITE); mobidb-lite (MOBIDB_LITE); mobidb-lite (MOBIDB_LITE); IPR000253 (PROSITE_PROFILES); IPR000253 (CDD); IPR008984 (SUPERFAMILY)	F:GO:0005515	F:protein binding
24237		3.30126	2.93926	2.50106	0.113775	0.981863	XP_009551139.1 hypothetical protein HETIRDRAFT_24237, partial			C:GO:0005737; P:GO:0006914	C:cytoplasm; P:autophagy	G3DSA:3.10.20.90 (GENE3D); IPR007239 (PFAM); IPR042527 (G3DSA:3.10.20.GENE3D); IPR042526 (G3DSA:1.10.246.GENE3D); mobidb-lite (MOBIDB_LITE)	C:GO:0005737; P:GO:0006914	C:cytoplasm; P:autophagy	C:GO:0005622;C:GO:0110165;P:GO:0008152;P:GO:0009056;P:GO:0009987;P:GO:0044237	C:cellular anatomical entity;C:intracellular;P:catabolic process;P:cellular metabolic process;P:cellular process;P:metabolic process
24441	Glutathione S-transferase	0	2.53441	0	1	1	XP_009540262.1 glutathione S-transferase			F:GO:0003674	F:molecular_function	IPR004045 (PFAM); G3DSA:1.20.1050.10 (GENE3D); G3DSA:3.40.30.10 (GENE3D); IPR004045 (PROSITE_PROFILES); IPR010987 (PROSITE_PROFILES); cd00570 (CDD); cd00299 (CDD); IPR036249 (SUPERFAMILY)	F:GO:0005515	F:protein binding
24461		-0.535946	2.9431	0.108542	0.741811	1	XP_009545768.1 hypothetical protein HETIRDRAFT_24461, partial			C:GO:0005575	C:cellular_component	IPR018499 (PFAM)	C:GO:0016021	C:integral component of membrane
24532	Carbohydrate Esterase Family 8 protein	0	2.53441	0	1	1	XP_009540263.1 carbohydrate esterase family 8 protein	EC:3.1.1.11; EC:3.1.1.1	Pectinesterase; Carboxylesterase	F:GO:0003674; P:GO:0005975; P:GO:0071554	F:molecular_function; P:carbohydrate metabolic process; P:cell wall organization or biogenesis	IPR000070 (PFAM); IPR012334 (G3DSA:2.160.20.GENE3D); IPR033131 (PROSITE_PATTERNS); IPR011050 (SUPERFAMILY)	F:GO:0030599; P:GO:0042545	F:pectinesterase activity; P:cell wall modification	C:GO:0110165;P:GO:0005975;P:GO:0008152;P:GO:0009987;P:GO:0044238;P:GO:0071704	C:cellular anatomical entity;P:carbohydrate metabolic process;P:cellular process;P:metabolic process;P:organic substance metabolic process;P:primary metabolic process
24630		0	2.53441	0	1	1	XP_009544610.1 hypothetical protein HETIRDRAFT_24630, partial			F:GO:0000026; F:GO:0000030; F:GO:0000166; F:GO:0001786; P:GO:0002430; F:GO:0003824; F:GO:0004222; F:GO:0004672; F:GO:0004860; F:GO:0004875; F:GO:0004878; F:GO:0004930; F:GO:0005524; C:GO:0005615; C:GO:0005623; C:GO:0005737; C:GO:0005739; C:GO:0005783; C:GO:0005789; C:GO:0005829; C:GO:0005886; P:GO:0006099; P:GO:0006276; P:GO:0006468; P:GO:0006506; P:GO:0006508; P:GO:0006509; P:GO:0006935; P:GO:00…	F:alpha-1,2-mannosyltransferase activity; F:mannosyltransferase activity; F:nucleotide binding; F:phosphatidylserine binding; P:complement receptor mediated signaling pathway; F:catalytic activity; F:metalloendopeptidase activity; F:protein kinase activity; F:protein kinase inhibitor activity; F:complement receptor activity; F:complement component C5a receptor activity; F:G protein-coupled recept…	IPR021109 (G3DSA:2.40.70.GENE3D); cd00303 (CDD)	no GO terms	no GO terms	F:GO:0003824	F:catalytic activity
24876		0	2.53441	0	1	1	XP_009546883.1 hypothetical protein HETIRDRAFT_24876, partial			F:GO:0003676; F:GO:0003723; F:GO:0003729; F:GO:0004022; F:GO:0004596; F:GO:0005515; C:GO:0005737; C:GO:0005739; P:GO:0006066; P:GO:0006474; C:GO:0009507; C:GO:0009535; F:GO:0016491; P:GO:0017196; C:GO:0031415; F:GO:0043022; P:GO:0051252; P:GO:0055114; P:GO:1901259; C:GO:1990904	F:nucleic acid binding; F:RNA binding; F:mRNA binding; F:alcohol dehydrogenase (NAD+) activity; F:peptide alpha-N-acetyltransferase activity; F:protein binding; C:cytoplasm; C:mitochondrion; P:alcohol metabolic process; P:N-terminal protein amino acid acetylation; C:chloroplast; C:chloroplast thylakoid membrane; F:oxidoreductase activity; P:N-terminal peptidyl-methionine acetylation; C:NatA compl…	Coil (COILS); Coil (COILS); Coil (COILS); IPR018543 (PFAM)	no GO terms	no GO terms
24948		1.11238	3.336	0.710758	0.399196	1	XP_009543153.1 hypothetical protein HETIRDRAFT_24948, partial			P:GO:0006464; F:GO:0016301; F:GO:0043167	P:cellular protein modification process; F:kinase activity; F:ion binding	IPR000719 (SMART); IPR000719 (PFAM); IPR000719 (PROSITE_PROFILES); cd00180 (CDD); IPR011009 (SUPERFAMILY)	F:GO:0004672; F:GO:0005524; P:GO:0006468	F:protein kinase activity; F:ATP binding; P:protein phosphorylation	F:GO:0003824;F:GO:0005488;F:GO:0016740;F:GO:0043167;P:GO:0006082;P:GO:0006520;P:GO:0006807;P:GO:0008152;P:GO:0009987;P:GO:0019538;P:GO:0019752;P:GO:0043170;P:GO:0043436;P:GO:0044237;P:GO:0044238;P:GO:0044260;P:GO:0044267;P:GO:0044281;P:GO:0071704;P:GO:1901564	F:binding;F:catalytic activity;F:ion binding;F:transferase activity;P:carboxylic acid metabolic process;P:cellular amino acid metabolic process;P:cellular macromolecule metabolic process;P:cellular metabolic process;P:cellular process;P:cellular protein metabolic process;P:macromolecule metabolic process;P:metabolic process;P:nitrogen compound metabolic process;P:organic acid metabolic process;P:…
25085	RNase P subunit P30	0	2.53441	0	1	1	XP_009552480.1 RNase P subunit P30			F:GO:0004518; P:GO:0006399	F:nuclease activity; P:tRNA metabolic process	IPR002738 (PFAM); G3DSA:3.20.20.140 (GENE3D); IPR016195 (SUPERFAMILY)	F:GO:0003824; F:GO:0004540; P:GO:0008033	F:catalytic activity; F:ribonuclease activity; P:tRNA processing	C:GO:0005622;C:GO:0032991;F:GO:0003824;P:GO:0006807;P:GO:0008152;P:GO:0009987;P:GO:0010467;P:GO:0034641;P:GO:0043170;P:GO:0044237;P:GO:0044238;P:GO:0046483;P:GO:0071704;P:GO:1901360	C:intracellular;C:protein-containing complex;F:catalytic activity;P:cellular metabolic process;P:cellular nitrogen compound metabolic process;P:cellular process;P:gene expression;P:heterocycle metabolic process;P:macromolecule metabolic process;P:metabolic process;P:nitrogen compound metabolic process;P:organic cyclic compound metabolic process;P:organic substance metabolic process;P:primary meta…
25122		0	2.53441	0	1	1	XP_009541722.1 hypothetical protein HETIRDRAFT_25122, partial			P:GO:0009058; F:GO:0016301; P:GO:0044281	P:biosynthetic process; F:kinase activity; P:small molecule metabolic process	IPR005522 (PFAM); IPR038286 (G3DSA:1.10.510.GENE3D); mobidb-lite (MOBIDB_LITE); SSF56104 (SUPERFAMILY)	F:GO:0016301; P:GO:0032958	F:kinase activity; P:inositol phosphate biosynthetic process	F:GO:0003824;F:GO:0016740;F:GO:0016773;P:GO:0006793;P:GO:0006796;P:GO:0008152;P:GO:0009058;P:GO:0009987;P:GO:0019637;P:GO:0044237;P:GO:0044281;P:GO:0044283;P:GO:0071704;P:GO:1901576	F:catalytic activity;F:phosphotransferase activity, alcohol group as acceptor;F:transferase activity;P:biosynthetic process;P:cellular metabolic process;P:cellular process;P:metabolic process;P:organic substance biosynthetic process;P:organic substance metabolic process;P:organophosphate metabolic process;P:phosphate-containing compound metabolic process;P:phosphorus metabolic process;P:small mol…
25336	Lipid-translocating Exporter	0	2.53441	0	1	1	XP_009540264.1 lipid-translocating exporter			C:GO:0005575	C:cellular_component	IPR007568 (PFAM)	C:GO:0016021	C:integral component of membrane
25385		2.39131	2.74425	1.22833	0.267737	1	XP_009550789.1 cytochrome P450 monooxygenase 92			F:GO:0000166; F:GO:0000287; F:GO:0003723; F:GO:0003735; F:GO:0004022; F:GO:0004497; F:GO:0005524; C:GO:0005634; C:GO:0005737; C:GO:0005739; C:GO:0005743; C:GO:0005753; C:GO:0005840; C:GO:0005886; P:GO:0006066; P:GO:0006412; P:GO:0006457; P:GO:0006754; P:GO:0006811; C:GO:0009507; C:GO:0009535; C:GO:0009536; C:GO:0009579; P:GO:0009853; F:GO:0015078; P:GO:0015977; P:GO:0015979; P:GO:0015986; C:GO:00…	F:nucleotide binding; F:magnesium ion binding; F:RNA binding; F:structural constituent of ribosome; F:alcohol dehydrogenase (NAD+) activity; F:monooxygenase activity; F:ATP binding; C:nucleus; C:cytoplasm; C:mitochondrion; C:mitochondrial inner membrane; C:mitochondrial proton-transporting ATP synthase complex; C:ribosome; C:plasma membrane; P:alcohol metabolic process; P:translation; P:protein f…	IPR011009 (SUPERFAMILY)	no GO terms	no GO terms
25488		0	2.53441	0	1	1	XP_009541723.1 hypothetical protein HETIRDRAFT_25488, partial			F:GO:0000166; P:GO:0000281; P:GO:0000304; P:GO:0002009; C:GO:0002102; F:GO:0002162; F:GO:0003677; F:GO:0003700; F:GO:0003746; F:GO:0003779; F:GO:0003785; F:GO:0003924; F:GO:0004671; F:GO:0005198; F:GO:0005515; F:GO:0005525; C:GO:0005623; C:GO:0005634; C:GO:0005737; C:GO:0005856; C:GO:0005861; C:GO:0005886; C:GO:0005903; C:GO:0005911; C:GO:0005912; C:GO:0005915; C:GO:0005916; C:GO:0005925; C:GO:00…	F:nucleotide binding; P:mitotic cytokinesis; P:response to singlet oxygen; P:morphogenesis of an epithelium; C:podosome; F:dystroglycan binding; F:DNA binding; F:DNA-binding transcription factor activity; F:translation elongation factor activity; F:actin binding; F:actin monomer binding; F:GTPase activity; F:protein C-terminal S-isoprenylcysteine carboxyl O-methyltransferase activity; F:structura…	no IPS match	no IPS match	no IPS match
25560	Membrane-associated serine protease	0	2.53441	0	1	1	XP_009543154.1 membrane-associated serine protease	EC:3.4.21	Acting on peptide bonds (peptidases)	C:GO:0005575; F:GO:0008233	C:cellular_component; F:peptidase activity	IPR022764 (PFAM); IPR035952 (G3DSA:1.20.1540.GENE3D); SSF144091 (SUPERFAMILY)	F:GO:0004252; C:GO:0016021	F:serine-type endopeptidase activity; C:integral component of membrane	F:GO:0003824	F:catalytic activity
25567		0	2.53441	0	1	1	XP_009552481.1 hypothetical protein HETIRDRAFT_25567, partial	EC:2.3.1.5	Arylamine N-acetyltransferase	F:GO:0016746	F:transferase activity, transferring acyl groups	IPR000182 (PFAM); G3DSA:3.40.630.30 (GENE3D); IPR000182 (PROSITE_PROFILES); cd04301 (CDD); IPR016181 (SUPERFAMILY)	F:GO:0008080	F:N-acetyltransferase activity	F:GO:0003824;F:GO:0016740;P:GO:0006082;P:GO:0006520;P:GO:0006807;P:GO:0008152;P:GO:0009987;P:GO:0019752;P:GO:0034641;P:GO:0043436;P:GO:0044237;P:GO:0044238;P:GO:0044281;P:GO:0071704;P:GO:1901564	F:catalytic activity;F:transferase activity;P:carboxylic acid metabolic process;P:cellular amino acid metabolic process;P:cellular metabolic process;P:cellular nitrogen compound metabolic process;P:cellular process;P:metabolic process;P:nitrogen compound metabolic process;P:organic acid metabolic process;P:organic substance metabolic process;P:organonitrogen compound metabolic process;P:oxoacid m…
25676		0	2.53441	0	1	1	AHA82539.1 RNA-dependent RNA polymerase			P:GO:0000019; C:GO:0000112; F:GO:0000166; C:GO:0000439; P:GO:0000717; F:GO:0003676; F:GO:0003677; F:GO:0003678; F:GO:0003684; F:GO:0003824; F:GO:0003899; F:GO:0004312; F:GO:0004313; F:GO:0004314; F:GO:0004317; F:GO:0004318; F:GO:0004319; F:GO:0004320; F:GO:0004321; F:GO:0004386; F:GO:0004767; F:GO:0005085; F:GO:0005096; F:GO:0005515; F:GO:0005524; C:GO:0005576; C:GO:0005615; C:GO:0005634; C:GO:00…	P:regulation of mitotic recombination; C:nucleotide-excision repair factor 3 complex; F:nucleotide binding; C:transcription factor TFIIH core complex; P:nucleotide-excision repair, DNA duplex unwinding; F:nucleic acid binding; F:DNA binding; F:DNA helicase activity; F:damaged DNA binding; F:catalytic activity; F:DNA-directed 5'-3' RNA polymerase activity; F:fatty acid synthase activity; F:[acyl-c…	IPR007065 (PFAM)	no GO terms	no GO terms
25713		0	2.53441	0	1	1	XP_009545769.1 hypothetical protein HETIRDRAFT_25713, partial			F:GO:0003723; F:GO:0003824; F:GO:0004022; F:GO:0004418; F:GO:0004518; F:GO:0004519; F:GO:0004521; F:GO:0004527; F:GO:0004534; C:GO:0005737; C:GO:0005794; C:GO:0005886; P:GO:0006066; P:GO:0006364; P:GO:0006396; P:GO:0006779; P:GO:0006811; P:GO:0006814; P:GO:0008152; F:GO:0008270; P:GO:0008643; F:GO:0015293; C:GO:0016020; C:GO:0016021; F:GO:0016491; F:GO:0016740; F:GO:0016787; F:GO:0016798; F:GO:00…	F:RNA binding; F:catalytic activity; F:alcohol dehydrogenase (NAD+) activity; F:hydroxymethylbilane synthase activity; F:nuclease activity; F:endonuclease activity; F:endoribonuclease activity; F:exonuclease activity; F:5'-3' exoribonuclease activity; C:cytoplasm; C:Golgi apparatus; C:plasma membrane; P:alcohol metabolic process; P:rRNA processing; P:RNA processing; P:porphyrin-containing compoun…	IPR013078 (SMART); IPR029033 (G3DSA:3.40.50.GENE3D); PIRSF000709 (PIRSF); IPR013078 (PFAM); IPR013078 (CDD); IPR029033 (SUPERFAMILY)	no GO terms	no GO terms	F:GO:0003824;F:GO:0016853;P:GO:0005975;P:GO:0006807;P:GO:0008152;P:GO:0009056;P:GO:0009058;P:GO:0009987;P:GO:0034641;P:GO:0044237;P:GO:0044238;P:GO:0044281;P:GO:0071704	F:catalytic activity;F:isomerase activity;P:biosynthetic process;P:carbohydrate metabolic process;P:catabolic process;P:cellular metabolic process;P:cellular nitrogen compound metabolic process;P:cellular process;P:metabolic process;P:nitrogen compound metabolic process;P:organic substance metabolic process;P:primary metabolic process;P:small molecule metabolic process
25974		0	2.53441	0	1	1	XP_009543156.1 hypothetical protein HETIRDRAFT_25974, partial			F:GO:0008168	F:methyltransferase activity	IPR010675 (PFAM); IPR041698 (PFAM); mobidb-lite (MOBIDB_LITE); mobidb-lite (MOBIDB_LITE); IPR024160 (PROSITE_PROFILES); cd02440 (CDD); IPR029063 (SUPERFAMILY)	F:GO:0008168	F:methyltransferase activity	F:GO:0003824;F:GO:0016740	F:catalytic activity;F:transferase activity
26048		0	2.53441	0	1	1	XP_009551140.1 hypothetical protein HETIRDRAFT_26048, partial			F:GO:0000166; F:GO:0003677; F:GO:0004096; F:GO:0004672; F:GO:0004674; F:GO:0004867; F:GO:0005085; F:GO:0005344; F:GO:0005524; C:GO:0005576; C:GO:0005618; C:GO:0005739; C:GO:0005743; C:GO:0005750; C:GO:0005833; P:GO:0006090; P:GO:0006122; P:GO:0006310; P:GO:0006468; P:GO:0006508; P:GO:0006952; P:GO:0006979; F:GO:0008121; F:GO:0008233; F:GO:0008234; F:GO:0008986; C:GO:0009507; C:GO:0009536; P:GO:00…	F:nucleotide binding; F:DNA binding; F:catalase activity; F:protein kinase activity; F:protein serine/threonine kinase activity; F:serine-type endopeptidase inhibitor activity; F:guanyl-nucleotide exchange factor activity; F:oxygen carrier activity; F:ATP binding; C:extracellular region; C:cell wall; C:mitochondrion; C:mitochondrial inner membrane; C:mitochondrial respiratory chain complex III; C…	IPR021109 (G3DSA:2.40.70.GENE3D); cd00303 (CDD)	no GO terms	no GO terms
26137		0	2.53441	0	1	1	XP_009547954.1 hypothetical protein HETIRDRAFT_49544, partial			F:GO:0000026; F:GO:0000030; F:GO:0000166; F:GO:0001786; F:GO:0003677; F:GO:0003824; F:GO:0004527; F:GO:0004672; F:GO:0004674; F:GO:0004888; F:GO:0004890; F:GO:0005216; F:GO:0005230; F:GO:0005237; F:GO:0005254; F:GO:0005524; C:GO:0005615; C:GO:0005739; C:GO:0005743; C:GO:0005750; C:GO:0005783; C:GO:0005789; C:GO:0005829; C:GO:0005886; C:GO:0005887; P:GO:0006122; P:GO:0006276; P:GO:0006468; P:GO:00…	F:alpha-1,2-mannosyltransferase activity; F:mannosyltransferase activity; F:nucleotide binding; F:phosphatidylserine binding; F:DNA binding; F:catalytic activity; F:exonuclease activity; F:protein kinase activity; F:protein serine/threonine kinase activity; F:transmembrane signaling receptor activity; F:GABA-A receptor activity; F:ion channel activity; F:extracellular ligand-gated ion channel act…	IPR021109 (G3DSA:2.40.70.GENE3D); cd00303 (CDD)	no GO terms	no GO terms	F:GO:0003824	F:catalytic activity
26215		0.0707442	3.85273	0.0057153	0.939738	1	XP_009549628.1 hypothetical protein HETIRDRAFT_26215, partial			C:GO:0005622; P:GO:0016192; F:GO:0030674	C:intracellular anatomical structure; P:vesicle-mediated transport; F:protein-macromolecule adaptor activity	Coil (COILS); Coil (COILS); IPR005606 (PFAM)	F:GO:0005484; P:GO:0006890	F:SNAP receptor activity; P:retrograde vesicle-mediated transport, Golgi to endoplasmic reticulum	C:GO:0005622;P:GO:0006810;P:GO:0051179;P:GO:0051234	C:intracellular;P:establishment of localization;P:localization;P:transport
26301		-2.10872	2.65296	1.12833	0.288137	1	XP_009546884.1 hypothetical protein HETIRDRAFT_26301, partial			P:GO:0006464; F:GO:0016301; F:GO:0043167	P:cellular protein modification process; F:kinase activity; F:ion binding	IPR000719 (SMART); G3DSA:1.10.510.10 (GENE3D); IPR000719 (PFAM); IPR000719 (PROSITE_PROFILES); IPR011009 (SUPERFAMILY)	F:GO:0004672; F:GO:0005524; P:GO:0006468	F:protein kinase activity; F:ATP binding; P:protein phosphorylation	F:GO:0003824;F:GO:0005488;F:GO:0016740;F:GO:0043167;P:GO:0006082;P:GO:0006520;P:GO:0006807;P:GO:0008152;P:GO:0009987;P:GO:0019538;P:GO:0019752;P:GO:0043170;P:GO:0043436;P:GO:0044237;P:GO:0044238;P:GO:0044260;P:GO:0044267;P:GO:0044281;P:GO:0071704;P:GO:1901564	F:binding;F:catalytic activity;F:ion binding;F:transferase activity;P:carboxylic acid metabolic process;P:cellular amino acid metabolic process;P:cellular macromolecule metabolic process;P:cellular metabolic process;P:cellular process;P:cellular protein metabolic process;P:macromolecule metabolic process;P:metabolic process;P:nitrogen compound metabolic process;P:organic acid metabolic process;P:…
26335	RNase P	1.45939	4.37689	3.58005	0.0584829	0.660487	XP_009544611.1 RNase P	EC:3.1.30; EC:3.1.26; EC:3.1.26.5	Acting on ester bonds; Acting on ester bonds; Ribonuclease P	F:GO:0003723; F:GO:0004518; C:GO:0005622; P:GO:0006399; C:GO:0032991	F:RNA binding; F:nuclease activity; C:intracellular anatomical structure; P:tRNA metabolic process; C:protein-containing complex	IPR002730 (SMART); IPR002730 (PFAM); IPR036980 (G3DSA:2.30.30.GENE3D); IPR016848 (PIRSF); mobidb-lite (MOBIDB_LITE); IPR023538 (HAMAP); IPR023534 (SUPERFAMILY)	P:GO:0001682; F:GO:0003723; F:GO:0004526; F:GO:0004540; P:GO:0006396; P:GO:0008033; C:GO:0030677	P:tRNA 5'-leader removal; F:RNA binding; F:ribonuclease P activity; F:ribonuclease activity; P:RNA processing; P:tRNA processing; C:ribonuclease P complex	C:GO:0005622;C:GO:0032991;F:GO:0003723;F:GO:0003824;F:GO:0005488;F:GO:0097159;F:GO:1901363;P:GO:0006807;P:GO:0008152;P:GO:0009987;P:GO:0010467;P:GO:0022613;P:GO:0034641;P:GO:0042254;P:GO:0043170;P:GO:0044085;P:GO:0044237;P:GO:0044238;P:GO:0046483;P:GO:0071704;P:GO:0071840;P:GO:1901360	C:intracellular;C:protein-containing complex;F:binding;F:catalytic activity;F:heterocyclic compound binding;F:organic cyclic compound binding;F:RNA binding;P:cellular component biogenesis;P:cellular component organization or biogenesis;P:cellular metabolic process;P:cellular nitrogen compound metabolic process;P:cellular process;P:gene expression;P:heterocycle metabolic process;P:macromolecule me…
26348		0	2.53441	0	1	1	XP_009545770.1 hypothetical protein HETIRDRAFT_26348, partial			F:GO:0003677; C:GO:0005634; P:GO:0006259; P:GO:0006950; F:GO:0016798	F:DNA binding; C:nucleus; P:DNA metabolic process; P:response to stress; F:hydrolase activity, acting on glycosyl bonds	IPR003265 (SMART); IPR003651 (SMART); PIRSF001435 (PIRSF); IPR023170 (G3DSA:1.10.1670.GENE3D); IPR003265 (PFAM); IPR000445 (PFAM); G3DSA:1.10.340.30 (GENE3D); IPR004036 (PROSITE_PATTERNS); IPR030841 (HAMAP); IPR003265 (CDD); IPR011257 (SUPERFAMILY)	F:GO:0003677; F:GO:0003824; F:GO:0003906; C:GO:0005634; P:GO:0006281; P:GO:0006284; P:GO:0006285; F:GO:0019104; F:GO:0051539	F:DNA binding; F:catalytic activity; F:DNA-(apurinic or apyrimidinic site) endonuclease activity; C:nucleus; P:DNA repair; P:base-excision repair; P:base-excision repair, AP site formation; F:DNA N-glycosylase activity; F:4 iron, 4 sulfur cluster binding	C:GO:0005622;C:GO:0043226;C:GO:0043229;C:GO:0110165;F:GO:0003824;F:GO:0005488;F:GO:0048037;F:GO:0097159;F:GO:1901363;P:GO:0006807;P:GO:0008152;P:GO:0009987;P:GO:0034641;P:GO:0043170;P:GO:0044237;P:GO:0044238;P:GO:0044260;P:GO:0046483;P:GO:0071704;P:GO:1901360	C:cellular anatomical entity;C:intracellular;C:intracellular organelle;C:organelle;F:binding;F:catalytic activity;F:cofactor binding;F:heterocyclic compound binding;F:organic cyclic compound binding;P:cellular macromolecule metabolic process;P:cellular metabolic process;P:cellular nitrogen compound metabolic process;P:cellular process;P:heterocycle metabolic process;P:macromolecule metabolic proc…
26599	Metallo peptidase M76	-0.492158	3.2811	0.151294	0.697303	1	XP_009540266.1 Metallo peptidase M76	EC:3.4.24	Acting on peptide bonds (peptidases)	F:GO:0008233	F:peptidase activity	IPR019165 (PFAM)	F:GO:0004222	F:metalloendopeptidase activity	F:GO:0003824;F:GO:0005488;F:GO:0043167	F:binding;F:catalytic activity;F:ion binding
26766		0	2.53441	0	1	1	XP_009553063.1 glycoside hydrolase family 79 protein			F:GO:0003674; C:GO:0005622; P:GO:0009058; C:GO:0032991; P:GO:0034641	F:molecular_function; C:intracellular anatomical structure; P:biosynthetic process; C:protein-containing complex; P:cellular nitrogen compound metabolic process	IPR006590 (SMART); IPR005574 (PFAM); IPR038324 (G3DSA:1.20.1250.GENE3D); IPR010997 (SUPERFAMILY)	F:GO:0000166; F:GO:0003824; P:GO:0006352; C:GO:0030880; P:GO:0044237	F:nucleotide binding; F:catalytic activity; P:DNA-templated transcription, initiation; C:RNA polymerase complex; P:cellular metabolic process	C:GO:0005622;C:GO:0032991;F:GO:0000166;F:GO:0003824;F:GO:0005488;F:GO:0036094;F:GO:0097159;F:GO:1901265;F:GO:1901363;P:GO:0006807;P:GO:0008152;P:GO:0009058;P:GO:0009059;P:GO:0009987;P:GO:0010467;P:GO:0018130;P:GO:0019438;P:GO:0034641;P:GO:0034645;P:GO:0043170;P:GO:0044237;P:GO:0044238;P:GO:0044249;P:GO:0044260;P:GO:0044271;P:GO:0046483;P:GO:0071704;P:GO:1901360;P:GO:1901362;P:GO:1901576	C:intracellular;C:protein-containing complex;F:binding;F:catalytic activity;F:heterocyclic compound binding;F:nucleoside phosphate binding;F:nucleotide binding;F:organic cyclic compound binding;F:small molecule binding;P:aromatic compound biosynthetic process;P:biosynthetic process;P:cellular biosynthetic process;P:cellular macromolecule biosynthetic process;P:cellular macromolecule metabolic pro…
26926		0	2.53441	0	1	1	XP_009551838.1 hypothetical protein HETIRDRAFT_26926, partial			F:GO:0003676; F:GO:0003677; F:GO:0003700; F:GO:0003746; C:GO:0005634; C:GO:0005730; C:GO:0005737; C:GO:0005739; C:GO:0005743; C:GO:0005758; C:GO:0005783; P:GO:0006122; P:GO:0006351; P:GO:0006355; P:GO:0006357; P:GO:0006414; P:GO:0006869; F:GO:0008121; F:GO:0008168; F:GO:0008270; F:GO:0008289; F:GO:0008761; F:GO:0009055; C:GO:0009507; C:GO:0009535; C:GO:0009536; C:GO:0009579; C:GO:0016020; C:GO:00…	F:nucleic acid binding; F:DNA binding; F:DNA-binding transcription factor activity; F:translation elongation factor activity; C:nucleus; C:nucleolus; C:cytoplasm; C:mitochondrion; C:mitochondrial inner membrane; C:mitochondrial intermembrane space; C:endoplasmic reticulum; P:mitochondrial electron transport, ubiquinol to cytochrome c; P:transcription, DNA-templated; P:regulation of transcription,…	mobidb-lite (MOBIDB_LITE); mobidb-lite (MOBIDB_LITE)	no GO terms	no GO terms
27146		0	2.53441	0	1	1	XP_009550459.1 hypothetical protein HETIRDRAFT_27146, partial			F:GO:0003735; C:GO:0005840; P:GO:0006412; P:GO:0042254	F:structural constituent of ribosome; C:ribosome; P:translation; P:ribosome biogenesis	IPR037147 (G3DSA:2.30.170.GENE3D); IPR026569 (PFAM); IPR001383 (TIGRFAM); IPR001383 (HAMAP); IPR034704 (SUPERFAMILY)	F:GO:0003735; C:GO:0005840; P:GO:0006412	F:structural constituent of ribosome; C:ribosome; P:translation	C:GO:0005622;C:GO:0005840;C:GO:0043226;C:GO:0043228;C:GO:0043229;C:GO:0043232;C:GO:0110165;F:GO:0003735;F:GO:0005198;P:GO:0006412;P:GO:0006518;P:GO:0006807;P:GO:0008152;P:GO:0009058;P:GO:0009059;P:GO:0009987;P:GO:0010467;P:GO:0019538;P:GO:0022613;P:GO:0034641;P:GO:0034645;P:GO:0042254;P:GO:0043043;P:GO:0043170;P:GO:0043603;P:GO:0043604;P:GO:0044085;P:GO:0044237;P:GO:0044238;P:GO:0044249;P:GO:0044…	C:cellular anatomical entity;C:intracellular;C:intracellular non-membrane-bounded organelle;C:intracellular organelle;C:non-membrane-bounded organelle;C:organelle;C:ribosome;F:structural constituent of ribosome;F:structural molecule activity;P:amide biosynthetic process;P:biosynthetic process;P:cellular amide metabolic process;P:cellular biosynthetic process;P:cellular component biogenesis;P:cell…
27192		0	2.53441	0	1	1	XP_009551839.1 hypothetical protein HETIRDRAFT_27192, partial			F:GO:0003824; F:GO:0004842; C:GO:0005623; P:GO:0006623; P:GO:0006629; P:GO:0006631; P:GO:0006633; P:GO:0008152; F:GO:0009055; C:GO:0009507; C:GO:0009512; C:GO:0009535; C:GO:0009536; C:GO:0009579; P:GO:0015979; C:GO:0016020; C:GO:0016021; P:GO:0016567; F:GO:0016787; P:GO:0019835; C:GO:0019898; P:GO:0022900; P:GO:0042742; P:GO:0045053; F:GO:0045158; P:GO:0055114	F:catalytic activity; F:ubiquitin-protein transferase activity; C:obsolete cell; P:protein targeting to vacuole; P:lipid metabolic process; P:fatty acid metabolic process; P:fatty acid biosynthetic process; P:metabolic process; F:electron transfer activity; C:chloroplast; C:cytochrome b6f complex; C:chloroplast thylakoid membrane; C:plastid; C:thylakoid; P:photosynthesis; C:membrane; C:integral c…	IPR021054 (PFAM); G3DSA:1.20.1280.140 (GENE3D)	no GO terms	no GO terms
27212		0	2.53441	0	1	1	XP_009544612.1 hypothetical protein HETIRDRAFT_27212, partial			F:GO:0000166; F:GO:0000287; C:GO:0000329; C:GO:0000502; C:GO:0000781; C:GO:0000781; F:GO:0000978; F:GO:0000979; F:GO:0000981; P:GO:0001015; F:GO:0003676; F:GO:0003677; F:GO:0003678; F:GO:0003691; F:GO:0003697; F:GO:0003700; F:GO:0003746; F:GO:0003824; F:GO:0003887; F:GO:0003896; F:GO:0003899; F:GO:0003924; F:GO:0004019; F:GO:0004022; F:GO:0004040; F:GO:0004069; F:GO:0004175; F:GO:0004252; F:GO:00…	F:nucleotide binding; F:magnesium ion binding; C:fungal-type vacuole membrane; C:proteasome complex; C:chromosome, telomeric region; C:chromosome, telomeric region; F:RNA polymerase II cis-regulatory region sequence-specific DNA binding; F:RNA polymerase II core promoter sequence-specific DNA binding; F:DNA-binding transcription factor activity, RNA polymerase II-specific; P:snoRNA transcription …	G3DSA:1.10.340.70 (GENE3D); IPR041588 (PFAM); IPR012337 (SUPERFAMILY)	no GO terms	no GO terms
27404		0	2.53441	0	1	1	XP_009543701.1 protein disulfide isomerase family, redox active TRX domains	EC:7.1.1.2; EC:1.6.5.11; EC:1.6.99.3	n/a; NADH dehydrogenase (quinone); NADH dehydrogenase	C:GO:0005575; P:GO:0006091; P:GO:0009058; F:GO:0016491; P:GO:0044281; P:GO:0051186; P:GO:0055085	C:cellular_component; P:generation of precursor metabolites and energy; P:biosynthetic process; F:oxidoreductase activity; P:small molecule metabolic process; P:obsolete cofactor metabolic process; P:transmembrane transport	IPR007763 (PFAM)	F:GO:0008137; F:GO:0009055; C:GO:0016020	F:NADH dehydrogenase (ubiquinone) activity; F:electron transfer activity; C:membrane	F:GO:0003824;F:GO:0016491;P:GO:0006810;P:GO:0008152;P:GO:0009058;P:GO:0009987;P:GO:0044237;P:GO:0044281;P:GO:0051179;P:GO:0051186;P:GO:0051234;P:GO:0055085	F:catalytic activity;F:oxidoreductase activity;P:biosynthetic process;P:cellular metabolic process;P:cellular process;P:cofactor metabolic process;P:establishment of localization;P:localization;P:metabolic process;P:small molecule metabolic process;P:transmembrane transport;P:transport
27464		0	2.53441	0	1	1	XP_009541724.1 hypothetical protein HETIRDRAFT_27464, partial			F:GO:0000166; C:GO:0000786; F:GO:0003677; F:GO:0003700; F:GO:0003779; F:GO:0004022; F:GO:0004097; F:GO:0004468; F:GO:0004721; F:GO:0004725; F:GO:0005524; F:GO:0005525; C:GO:0005634; C:GO:0005694; C:GO:0005737; P:GO:0006066; P:GO:0006355; P:GO:0006457; P:GO:0006470; P:GO:0007275; P:GO:0007283; F:GO:0008138; C:GO:0009507; C:GO:0009536; C:GO:0009543; C:GO:0009579; P:GO:0016311; F:GO:0016491; F:GO:00…	F:nucleotide binding; C:nucleosome; F:DNA binding; F:DNA-binding transcription factor activity; F:actin binding; F:alcohol dehydrogenase (NAD+) activity; F:catechol oxidase activity; F:lysine N-acetyltransferase activity, acting on acetyl phosphate as donor; F:phosphoprotein phosphatase activity; F:protein tyrosine phosphatase activity; F:ATP binding; F:GTP binding; C:nucleus; C:chromosome; C:cyt…	no IPS match	no IPS match	no IPS match
27552		0	2.53441	0	1	1	XP_009552482.1 hypothetical protein HETIRDRAFT_27552, partial			C:GO:0000015; F:GO:0000166; F:GO:0000287; F:GO:0001664; F:GO:0003676; F:GO:0003677; F:GO:0003700; F:GO:0003723; F:GO:0003743; F:GO:0003887; F:GO:0003924; F:GO:0004140; F:GO:0004309; F:GO:0004385; F:GO:0004386; F:GO:0004518; F:GO:0004519; F:GO:0004527; F:GO:0004568; F:GO:0004634; F:GO:0005102; F:GO:0005509; F:GO:0005515; F:GO:0005524; F:GO:0005525; C:GO:0005576; C:GO:0005737; C:GO:0005739; C:GO:00…	C:phosphopyruvate hydratase complex; F:nucleotide binding; F:magnesium ion binding; F:G protein-coupled receptor binding; F:nucleic acid binding; F:DNA binding; F:DNA-binding transcription factor activity; F:RNA binding; F:translation initiation factor activity; F:DNA-directed DNA polymerase activity; F:GTPase activity; F:dephospho-CoA kinase activity; F:exopolyphosphatase activity; F:guanylate k…	IPR034751 (PROSITE_PROFILES)	no GO terms	no GO terms	F:GO:0003824;F:GO:0016853;P:GO:0009987	F:catalytic activity;F:isomerase activity;P:cellular process
27681		0	2.53441	0	1	1	XP_009545015.1 hypothetical protein HETIRDRAFT_231083, partial			F:GO:0000036; F:GO:0000150; F:GO:0000166; F:GO:0000287; P:GO:0002181; P:GO:0002376; F:GO:0003676; F:GO:0003677; F:GO:0003678; F:GO:0003697; F:GO:0003723; F:GO:0003746; F:GO:0003824; F:GO:0003886; F:GO:0003887; F:GO:0003896; F:GO:0003964; F:GO:0004129; F:GO:0004132; F:GO:0004386; F:GO:0004450; F:GO:0004483; F:GO:0004518; F:GO:0004519; F:GO:0004520; F:GO:0004527; F:GO:0004536; F:GO:0004601; F:GO:00…	F:acyl carrier activity; F:recombinase activity; F:nucleotide binding; F:magnesium ion binding; P:cytoplasmic translation; P:immune system process; F:nucleic acid binding; F:DNA binding; F:DNA helicase activity; F:single-stranded DNA binding; F:RNA binding; F:translation elongation factor activity; F:catalytic activity; F:DNA (cytosine-5-)-methyltransferase activity; F:DNA-directed DNA polymerase…	no IPS match	no IPS match	no IPS match
27684		0	2.53441	0	1	1	XP_009544613.1 hypothetical protein HETIRDRAFT_27684, partial			F:GO:0000150; F:GO:0000166; F:GO:0000287; P:GO:0002181; P:GO:0002376; F:GO:0003676; F:GO:0003677; F:GO:0003678; F:GO:0003697; F:GO:0003723; F:GO:0003746; F:GO:0003824; F:GO:0003886; F:GO:0003887; F:GO:0003896; F:GO:0004129; F:GO:0004132; F:GO:0004386; F:GO:0004483; F:GO:0004518; F:GO:0004519; F:GO:0004520; F:GO:0004527; F:GO:0004536; F:GO:0004601; F:GO:0004799; F:GO:0004843; F:GO:0005524; C:GO:00…	F:recombinase activity; F:nucleotide binding; F:magnesium ion binding; P:cytoplasmic translation; P:immune system process; F:nucleic acid binding; F:DNA binding; F:DNA helicase activity; F:single-stranded DNA binding; F:RNA binding; F:translation elongation factor activity; F:catalytic activity; F:DNA (cytosine-5-)-methyltransferase activity; F:DNA-directed DNA polymerase activity; F:DNA primase …	no IPS match	no IPS match	no IPS match
27845		-0.956552	4.73678	2.58095	0.108163	0.959907	XP_009553098.1 P-type ATPase			F:GO:0003723; F:GO:0003735; C:GO:0005840; P:GO:0006412; P:GO:0042254	F:RNA binding; F:structural constituent of ribosome; C:ribosome; P:translation; P:ribosome biogenesis	IPR023798 (PFAM); IPR000235 (PIRSF); IPR036823 (G3DSA:1.10.455.GENE3D); IPR020606 (PROSITE_PATTERNS); cd14868 (CDD); IPR036823 (SUPERFAMILY)	F:GO:0003723; F:GO:0003735; P:GO:0006412	F:RNA binding; F:structural constituent of ribosome; P:translation	C:GO:0005622;C:GO:0005840;C:GO:0043226;C:GO:0043228;C:GO:0043229;C:GO:0043232;C:GO:0110165;F:GO:0003723;F:GO:0003735;F:GO:0005198;F:GO:0005488;F:GO:0097159;F:GO:1901363;P:GO:0006412;P:GO:0006518;P:GO:0006807;P:GO:0008152;P:GO:0009058;P:GO:0009059;P:GO:0009987;P:GO:0010467;P:GO:0019538;P:GO:0022613;P:GO:0034641;P:GO:0034645;P:GO:0042254;P:GO:0043043;P:GO:0043170;P:GO:0043603;P:GO:0043604;P:GO:0044…	C:cellular anatomical entity;C:intracellular;C:intracellular non-membrane-bounded organelle;C:intracellular organelle;C:non-membrane-bounded organelle;C:organelle;C:ribosome;F:binding;F:heterocyclic compound binding;F:organic cyclic compound binding;F:RNA binding;F:structural constituent of ribosome;F:structural molecule activity;P:amide biosynthetic process;P:biosynthetic process;P:cellular amid…
27855		0	2.53441	0	1	1	XP_009547902.1 hypothetical protein HETIRDRAFT_27855, partial			C:GO:0000015; C:GO:0000164; P:GO:0000278; F:GO:0000287; F:GO:0004497; F:GO:0004566; F:GO:0004634; F:GO:0004721; F:GO:0004722; F:GO:0005509; F:GO:0005515; C:GO:0005623; C:GO:0005634; C:GO:0005700; C:GO:0005737; C:GO:0005743; C:GO:0005829; P:GO:0006046; P:GO:0006096; P:GO:0006470; P:GO:0007059; P:GO:0007080; P:GO:0007399; P:GO:0007411; P:GO:0007611; P:GO:0007623; P:GO:0008344; P:GO:0008355; F:GO:00…	C:phosphopyruvate hydratase complex; C:protein phosphatase type 1 complex; P:mitotic cell cycle; F:magnesium ion binding; F:monooxygenase activity; F:beta-glucuronidase activity; F:phosphopyruvate hydratase activity; F:phosphoprotein phosphatase activity; F:protein serine/threonine phosphatase activity; F:calcium ion binding; F:protein binding; C:obsolete cell; C:nucleus; C:polytene chromosome; C…	no IPS match	no IPS match	no IPS match
27881		0	2.53441	0	1	1	XP_009544614.1 hypothetical protein HETIRDRAFT_27881, partial			F:GO:0043167	F:ion binding	IPR001878 (SMART); G3DSA:4.10.60.10 (GENE3D); IPR036875 (SUPERFAMILY)	F:GO:0003676; F:GO:0008270	F:nucleic acid binding; F:zinc ion binding	F:GO:0005488;F:GO:0043167	F:binding;F:ion binding
27883		0	2.53441	0	1	1	XP_009546885.1 hypothetical protein HETIRDRAFT_27883, partial			C:GO:0000015; C:GO:0000164; P:GO:0000278; F:GO:0000287; F:GO:0004497; F:GO:0004566; F:GO:0004634; F:GO:0004721; F:GO:0004722; F:GO:0005509; F:GO:0005515; C:GO:0005623; C:GO:0005634; C:GO:0005700; C:GO:0005737; C:GO:0005743; C:GO:0005829; P:GO:0006046; P:GO:0006096; P:GO:0006470; P:GO:0007059; P:GO:0007080; P:GO:0007399; P:GO:0007411; P:GO:0007611; P:GO:0007623; P:GO:0008344; P:GO:0008355; F:GO:00…	C:phosphopyruvate hydratase complex; C:protein phosphatase type 1 complex; P:mitotic cell cycle; F:magnesium ion binding; F:monooxygenase activity; F:beta-glucuronidase activity; F:phosphopyruvate hydratase activity; F:phosphoprotein phosphatase activity; F:protein serine/threonine phosphatase activity; F:calcium ion binding; F:protein binding; C:obsolete cell; C:nucleus; C:polytene chromosome; C…	no IPS match	no IPS match	no IPS match
27951		-3.71983	5.65164	52.257	4.93e-13	1.1e-10	XP_009549630.1 hypothetical protein HETIRDRAFT_27951, partial			F:GO:0003677; C:GO:0005694; C:GO:0032991	F:DNA binding; C:chromosome; C:protein-containing complex	IPR002119 (PRINTS); IPR002119 (SMART); IPR032454 (PFAM); IPR009072 (G3DSA:1.10.20.GENE3D); IPR007125 (PFAM); mobidb-lite (MOBIDB_LITE); mobidb-lite (MOBIDB_LITE); IPR032458 (PROSITE_PATTERNS); IPR002119 (CDD); IPR009072 (SUPERFAMILY)	C:GO:0000786; F:GO:0003677; F:GO:0046982	C:nucleosome; F:DNA binding; F:protein heterodimerization activity	C:GO:0005622;C:GO:0032991;C:GO:0043226;C:GO:0043228;C:GO:0043229;C:GO:0043232;C:GO:0110165;F:GO:0005488;F:GO:0097159;F:GO:1901363;P:GO:0009987;P:GO:0016043;P:GO:0022607;P:GO:0043933;P:GO:0044085;P:GO:0051276;P:GO:0065003;P:GO:0071840	C:cellular anatomical entity;C:intracellular;C:intracellular non-membrane-bounded organelle;C:intracellular organelle;C:non-membrane-bounded organelle;C:organelle;C:protein-containing complex;F:binding;F:heterocyclic compound binding;F:organic cyclic compound binding;P:cellular component assembly;P:cellular component biogenesis;P:cellular component organization;P:cellular component organization o…
27976		0	2.53441	0	1	1	XP_009549631.1 hypothetical protein HETIRDRAFT_27976, partial			F:GO:0000166; F:GO:0000976; F:GO:0003677; F:GO:0003700; F:GO:0003774; F:GO:0003779; F:GO:0003785; F:GO:0004096; F:GO:0004867; F:GO:0005085; F:GO:0005344; F:GO:0005509; F:GO:0005516; F:GO:0005524; C:GO:0005576; C:GO:0005618; C:GO:0005623; C:GO:0005634; C:GO:0005833; C:GO:0005938; P:GO:0006310; P:GO:0006355; P:GO:0006464; P:GO:0006952; P:GO:0006979; F:GO:0008113; F:GO:0008559; C:GO:0009507; C:GO:00…	F:nucleotide binding; F:transcription regulatory region sequence-specific DNA binding; F:DNA binding; F:DNA-binding transcription factor activity; F:motor activity; F:actin binding; F:actin monomer binding; F:catalase activity; F:serine-type endopeptidase inhibitor activity; F:guanyl-nucleotide exchange factor activity; F:oxygen carrier activity; F:calcium ion binding; F:calmodulin binding; F:ATP…	no IPS match	no IPS match	no IPS match	C:GO:0005622;C:GO:0016020;C:GO:0043226;C:GO:0043229;C:GO:0110165;F:GO:0000166;F:GO:0003824;F:GO:0005488;F:GO:0017076;F:GO:0032553;F:GO:0032555;F:GO:0035639;F:GO:0036094;F:GO:0043167;F:GO:0043168;F:GO:0097159;F:GO:0097367;F:GO:1901265;F:GO:1901363;P:GO:0009987;P:GO:0016043;P:GO:0071840	C:cellular anatomical entity;C:intracellular;C:intracellular organelle;C:membrane;C:organelle;F:anion binding;F:binding;F:carbohydrate derivative binding;F:catalytic activity;F:heterocyclic compound binding;F:ion binding;F:nucleoside phosphate binding;F:nucleotide binding;F:organic cyclic compound binding;F:purine nucleotide binding;F:purine ribonucleoside triphosphate binding;F:purine ribonucleo…
28001		0	2.53441	0	1	1	XP_009546886.1 hypothetical protein HETIRDRAFT_28001, partial			F:GO:0043167	F:ion binding	IPR001878 (SMART); IPR001878 (PFAM); G3DSA:4.10.60.10 (GENE3D); G3DSA:4.10.60.10 (GENE3D); IPR001878 (PROSITE_PROFILES); IPR001878 (PROSITE_PROFILES); IPR036875 (SUPERFAMILY); IPR036875 (SUPERFAMILY)	F:GO:0003676; F:GO:0008270	F:nucleic acid binding; F:zinc ion binding	F:GO:0005488;F:GO:0043167	F:binding;F:ion binding
28180	mitochondrial intermembrane space protein Mia40	0.41026	3.53865	0.133597	0.714733	1	XP_009546887.1 mitochondrial intermembrane space protein Mia40			F:GO:0000166; P:GO:0002181; F:GO:0003676; F:GO:0003677; F:GO:0003723; F:GO:0003735; F:GO:0004812; F:GO:0005524; C:GO:0005576; C:GO:0005618; C:GO:0005737; C:GO:0005783; C:GO:0005789; C:GO:0005840; C:GO:0005886; C:GO:0005921; P:GO:0006412; P:GO:0006418; P:GO:0006811; C:GO:0009530; C:GO:0016020; C:GO:0016021; F:GO:0016651; F:GO:0016874; C:GO:0022625; C:GO:0030054; F:GO:0051539; P:GO:0055114; P:GO:00…	F:nucleotide binding; P:cytoplasmic translation; F:nucleic acid binding; F:DNA binding; F:RNA binding; F:structural constituent of ribosome; F:aminoacyl-tRNA ligase activity; F:ATP binding; C:extracellular region; C:cell wall; C:cytoplasm; C:endoplasmic reticulum; C:endoplasmic reticulum membrane; C:ribosome; C:plasma membrane; C:gap junction; P:translation; P:tRNA aminoacylation for protein tran…	IPR010625 (PFAM); PS51808 (PROSITE_PROFILES)	no GO terms	no GO terms
28187		0	2.53441	0	1	1	XP_009547903.1 hypothetical protein HETIRDRAFT_28187, partial	EC:3.1.30; EC:3.1.26; EC:3.1.26.4	Acting on ester bonds; Acting on ester bonds; Ribonuclease H	F:GO:0004518	F:nuclease activity	IPR036397 (G3DSA:3.30.420.GENE3D); mobidb-lite (MOBIDB_LITE); mobidb-lite (MOBIDB_LITE); IPR002156 (PROSITE_PROFILES); IPR012337 (SUPERFAMILY)	F:GO:0003676; F:GO:0004523	F:nucleic acid binding; F:RNA-DNA hybrid ribonuclease activity	F:GO:0003824	F:catalytic activity
28195		0	2.53441	0	1	1	XP_009551391.1 ribonuclease H	EC:3.1.30; EC:3.1.26; EC:3.1.26.4	Acting on ester bonds; Acting on ester bonds; Ribonuclease H	F:GO:0004518	F:nuclease activity	IPR036397 (G3DSA:3.30.420.GENE3D); IPR002156 (PFAM); IPR002156 (PROSITE_PROFILES); IPR012337 (SUPERFAMILY)	F:GO:0003676; F:GO:0004523	F:nucleic acid binding; F:RNA-DNA hybrid ribonuclease activity	F:GO:0003824	F:catalytic activity
28205		0	2.53441	0	1	1	XP_009551391.1 ribonuclease H	EC:3.1.30; EC:3.1.26; EC:3.1.26.4	Acting on ester bonds; Acting on ester bonds; Ribonuclease H	F:GO:0004518	F:nuclease activity	IPR002156 (PROSITE_PROFILES)	F:GO:0003676; F:GO:0004523	F:nucleic acid binding; F:RNA-DNA hybrid ribonuclease activity	F:GO:0003824	F:catalytic activity
28208		0	2.53441	0	1	1	XP_009551391.1 ribonuclease H	EC:3.1.30; EC:3.1.26; EC:3.1.26.4	Acting on ester bonds; Acting on ester bonds; Ribonuclease H	F:GO:0004518	F:nuclease activity	IPR036397 (G3DSA:3.30.420.GENE3D); IPR002156 (PFAM); IPR002156 (PROSITE_PROFILES); IPR012337 (SUPERFAMILY)	F:GO:0003676; F:GO:0004523	F:nucleic acid binding; F:RNA-DNA hybrid ribonuclease activity	F:GO:0003824	F:catalytic activity
28211		0	2.53441	0	1	1	XP_009551391.1 ribonuclease H	EC:3.1.30; EC:3.1.26; EC:3.1.26.4	Acting on ester bonds; Acting on ester bonds; Ribonuclease H	F:GO:0004518	F:nuclease activity	IPR036397 (G3DSA:3.30.420.GENE3D); IPR002156 (PFAM); IPR002156 (PROSITE_PROFILES); IPR012337 (SUPERFAMILY)	F:GO:0003676; F:GO:0004523	F:nucleic acid binding; F:RNA-DNA hybrid ribonuclease activity	F:GO:0003824	F:catalytic activity
28214		0	2.53441	0	1	1	XP_009551391.1 ribonuclease H	EC:3.1.30; EC:3.1.26; EC:3.1.26.4	Acting on ester bonds; Acting on ester bonds; Ribonuclease H	F:GO:0004518	F:nuclease activity	IPR036397 (G3DSA:3.30.420.GENE3D); mobidb-lite (MOBIDB_LITE); IPR002156 (PROSITE_PROFILES)	F:GO:0003676; F:GO:0004523	F:nucleic acid binding; F:RNA-DNA hybrid ribonuclease activity	F:GO:0003824	F:catalytic activity
28234		0	2.53441	0	1	1	XP_009543157.1 hypothetical protein HETIRDRAFT_28234, partial			F:GO:0003674	F:molecular_function	IPR000504 (SMART); IPR000504 (PFAM); IPR012677 (G3DSA:3.30.70.GENE3D); IPR000504 (PROSITE_PROFILES); cd12411 (CDD); IPR035979 (SUPERFAMILY)	F:GO:0003676	F:nucleic acid binding
28279		0.930787	6.33806	6.84286	0.0089021	0.178616	XP_009550283.1 Metalloprotease M1			F:GO:0003735; C:GO:0005840; P:GO:0006412; P:GO:0042254	F:structural constituent of ribosome; C:ribosome; P:translation; P:ribosome biogenesis	G3DSA:3.30.780.10 (GENE3D); IPR007740 (PFAM)	F:GO:0003735; C:GO:0005840; P:GO:0006412	F:structural constituent of ribosome; C:ribosome; P:translation	C:GO:0005622;C:GO:0005840;C:GO:0043226;C:GO:0043228;C:GO:0043229;C:GO:0043232;C:GO:0110165;F:GO:0003735;F:GO:0005198;P:GO:0006412;P:GO:0006518;P:GO:0006807;P:GO:0008152;P:GO:0009058;P:GO:0009059;P:GO:0009987;P:GO:0010467;P:GO:0019538;P:GO:0022613;P:GO:0034641;P:GO:0034645;P:GO:0042254;P:GO:0043043;P:GO:0043170;P:GO:0043603;P:GO:0043604;P:GO:0044085;P:GO:0044237;P:GO:0044238;P:GO:0044249;P:GO:0044…	C:cellular anatomical entity;C:intracellular;C:intracellular non-membrane-bounded organelle;C:intracellular organelle;C:non-membrane-bounded organelle;C:organelle;C:ribosome;F:structural constituent of ribosome;F:structural molecule activity;P:amide biosynthetic process;P:biosynthetic process;P:cellular amide metabolic process;P:cellular biosynthetic process;P:cellular component biogenesis;P:cell…
28304		0	2.53441	0	1	1	XP_009546888.1 hypothetical protein HETIRDRAFT_28304, partial			C:GO:0000785; C:GO:0000786; F:GO:0003677; F:GO:0003697; F:GO:0003824; C:GO:0005623; C:GO:0005634; C:GO:0005694; P:GO:0006260; P:GO:0006325; P:GO:0006342; P:GO:0006355; P:GO:0006623; P:GO:0008152; C:GO:0008328; F:GO:0008410; C:GO:0016323; F:GO:0016740; F:GO:0016787; P:GO:0019835; C:GO:0019898; C:GO:0030054; P:GO:0042742; P:GO:0043113; P:GO:0045053; P:GO:0045197; F:GO:0045735; F:GO:0046982; P:GO:00…	C:chromatin; C:nucleosome; F:DNA binding; F:single-stranded DNA binding; F:catalytic activity; C:obsolete cell; C:nucleus; C:chromosome; P:DNA replication; P:chromatin organization; P:chromatin silencing; P:regulation of transcription, DNA-templated; P:protein targeting to vacuole; P:metabolic process; C:ionotropic glutamate receptor complex; F:CoA-transferase activity; C:basolateral plasma membr…	Coil (COILS)	no GO terms	no GO terms
28306		0	2.53441	0	1	1	XP_009545772.1 hypothetical protein HETIRDRAFT_28306, partial			F:GO:0003735; F:GO:0003824; C:GO:0005623; C:GO:0005739; C:GO:0005763; C:GO:0005840; P:GO:0006355; P:GO:0006623; P:GO:0008152; F:GO:0016787; P:GO:0019835; C:GO:0019898; P:GO:0032543; P:GO:0042742; P:GO:0045053; F:GO:0045735	F:structural constituent of ribosome; F:catalytic activity; C:obsolete cell; C:mitochondrion; C:mitochondrial small ribosomal subunit; C:ribosome; P:regulation of transcription, DNA-templated; P:protein targeting to vacuole; P:metabolic process; F:hydrolase activity; P:cytolysis; C:extrinsic component of membrane; P:mitochondrial translation; P:defense response to bacterium; P:protein retention i…	Coil (COILS)	no GO terms	no GO terms
28437		0	2.53441	0	1	1	XP_009548729.1 hypothetical protein HETIRDRAFT_28437, partial			C:GO:0005576; P:GO:0006629; P:GO:0009056; F:GO:0030234	C:extracellular region; P:lipid metabolic process; P:catabolic process; F:enzyme regulator activity	IPR001981 (PFAM); G3DSA:1.20.120.20 (GENE3D); SSF58113 (SUPERFAMILY)	C:GO:0005576; P:GO:0007586; F:GO:0008047; P:GO:0016042	C:extracellular region; P:digestion; F:enzyme activator activity; P:lipid catabolic process	C:GO:0110165;P:GO:0008152;P:GO:0009056;P:GO:0044238;P:GO:0071704	C:cellular anatomical entity;P:catabolic process;P:metabolic process;P:organic substance metabolic process;P:primary metabolic process
28535		1.18499	3.34393	0.805733	0.369389	1	XP_009548730.1 hypothetical protein HETIRDRAFT_28535, partial			F:GO:0003735; C:GO:0005840; P:GO:0006412; P:GO:0042254	F:structural constituent of ribosome; C:ribosome; P:translation; P:ribosome biogenesis	IPR013025 (PFAM); IPR012677 (G3DSA:3.30.70.GENE3D); IPR012678 (SUPERFAMILY)	F:GO:0003735; C:GO:0005840; P:GO:0006412	F:structural constituent of ribosome; C:ribosome; P:translation	C:GO:0005622;C:GO:0005840;C:GO:0043226;C:GO:0043228;C:GO:0043229;C:GO:0043232;C:GO:0110165;F:GO:0003735;F:GO:0005198;P:GO:0006412;P:GO:0006518;P:GO:0006807;P:GO:0008152;P:GO:0009058;P:GO:0009059;P:GO:0009987;P:GO:0010467;P:GO:0019538;P:GO:0022613;P:GO:0034641;P:GO:0034645;P:GO:0042254;P:GO:0043043;P:GO:0043170;P:GO:0043603;P:GO:0043604;P:GO:0044085;P:GO:0044237;P:GO:0044238;P:GO:0044249;P:GO:0044…	C:cellular anatomical entity;C:intracellular;C:intracellular non-membrane-bounded organelle;C:intracellular organelle;C:non-membrane-bounded organelle;C:organelle;C:ribosome;F:structural constituent of ribosome;F:structural molecule activity;P:amide biosynthetic process;P:biosynthetic process;P:cellular amide metabolic process;P:cellular biosynthetic process;P:cellular component biogenesis;P:cell…
28547		0	2.53441	0	1	1	XP_009540268.1 hypothetical protein HETIRDRAFT_28547, partial			F:GO:0000166; P:GO:0001123; P:GO:0002250; P:GO:0002376; F:GO:0003676; F:GO:0003677; F:GO:0003700; F:GO:0003735; F:GO:0003746; F:GO:0003824; F:GO:0004017; F:GO:0004372; F:GO:0004888; F:GO:0005524; C:GO:0005634; C:GO:0005730; C:GO:0005737; C:GO:0005739; C:GO:0005743; C:GO:0005758; C:GO:0005762; C:GO:0005783; C:GO:0005829; C:GO:0005840; C:GO:0005886; P:GO:0006122; P:GO:0006139; P:GO:0006172; P:GO:00…	F:nucleotide binding; P:transcription initiation from bacterial-type RNA polymerase promoter; P:adaptive immune response; P:immune system process; F:nucleic acid binding; F:DNA binding; F:DNA-binding transcription factor activity; F:structural constituent of ribosome; F:translation elongation factor activity; F:catalytic activity; F:adenylate kinase activity; F:glycine hydroxymethyltransferase ac…	no IPS match	no IPS match	no IPS match
28617		-0.531674	3.29207	0.174973	0.675731	1	XP_009543158.1 hypothetical protein HETIRDRAFT_28617, partial			F:GO:0000166; F:GO:0003723; F:GO:0003824; F:GO:0004553; F:GO:0004721; F:GO:0005524; F:GO:0005542; C:GO:0005634; C:GO:0005680; C:GO:0005737; C:GO:0005829; C:GO:0005847; C:GO:0005886; C:GO:0005887; P:GO:0005975; P:GO:0006109; P:GO:0006369; P:GO:0006378; P:GO:0006397; P:GO:0006402; P:GO:0006417; P:GO:0007049; P:GO:0008360; F:GO:0008420; F:GO:0009044; P:GO:0009252; F:GO:0015648; P:GO:0015836; C:GO:00…	F:nucleotide binding; F:RNA binding; F:catalytic activity; F:hydrolase activity, hydrolyzing O-glycosyl compounds; F:phosphoprotein phosphatase activity; F:ATP binding; F:folic acid binding; C:nucleus; C:anaphase-promoting complex; C:cytoplasm; C:cytosol; C:mRNA cleavage and polyadenylation specificity factor complex; C:plasma membrane; C:integral component of plasma membrane; P:carbohydrate meta…	Coil (COILS)	no GO terms	no GO terms
28638	Mitochondrial import inner membrane translocase (subunit TIM14)	1.38989	4.87989	5.28493	0.0215146	0.34115	XP_009544617.1 mitochondrial import inner membrane translocase			F:GO:0000049; F:GO:0000287; F:GO:0002161; F:GO:0003676; F:GO:0003677; F:GO:0003723; F:GO:0004518; F:GO:0004520; F:GO:0005347; C:GO:0005737; C:GO:0005743; P:GO:0006281; P:GO:0006310; P:GO:0006508; P:GO:0006974; F:GO:0008233; F:GO:0008234; F:GO:0008821; P:GO:0009236; P:GO:0015867; C:GO:0016020; C:GO:0016021; F:GO:0016740; F:GO:0016787; F:GO:0016788; F:GO:0016993; P:GO:0019478; F:GO:0022857; F:GO:00…	F:tRNA binding; F:magnesium ion binding; F:aminoacyl-tRNA editing activity; F:nucleic acid binding; F:DNA binding; F:RNA binding; F:nuclease activity; F:endodeoxyribonuclease activity; F:ATP transmembrane transporter activity; C:cytoplasm; C:mitochondrial inner membrane; P:DNA repair; P:DNA recombination; P:proteolysis; P:cellular response to DNA damage stimulus; F:peptidase activity; F:cysteine-…	IPR036869 (G3DSA:1.10.287.GENE3D); IPR036869 (SUPERFAMILY)	no GO terms	no GO terms
28680		0	2.53441	0	1	1	XP_009551884.1 amino acid biosynthesis			C:GO:0000228; C:GO:0005856; P:GO:0007049; P:GO:0007059; C:GO:0032991	C:nuclear chromosome; C:cytoskeleton; P:cell cycle; P:chromosome segregation; C:protein-containing complex	Coil (COILS); IPR013962 (PFAM)	P:GO:0008608; C:GO:0042729; C:GO:0072686	P:attachment of spindle microtubules to kinetochore; C:DASH complex; C:mitotic spindle	C:GO:0005622;C:GO:0032991;C:GO:0043226;C:GO:0043228;C:GO:0043229;C:GO:0043232;C:GO:0110165;P:GO:0009987	C:cellular anatomical entity;C:intracellular;C:intracellular non-membrane-bounded organelle;C:intracellular organelle;C:non-membrane-bounded organelle;C:organelle;C:protein-containing complex;P:cellular process
28700		0	2.53441	0	1	1	XP_009549684.1 cytochrome P450 monooxygenase 25			F:GO:0000146; F:GO:0000166; F:GO:0001216; F:GO:0003676; F:GO:0003677; F:GO:0003723; F:GO:0003743; F:GO:0003774; F:GO:0003779; F:GO:0004386; F:GO:0004672; F:GO:0004713; F:GO:0004714; F:GO:0004803; F:GO:0005524; C:GO:0005623; C:GO:0005737; C:GO:0005886; C:GO:0005887; P:GO:0006313; P:GO:0006352; P:GO:0006413; P:GO:0006457; P:GO:0006468; P:GO:0006511; P:GO:0007015; P:GO:0007169; P:GO:0007275; F:GO:00…	F:microfilament motor activity; F:nucleotide binding; F:DNA-binding transcription activator activity; F:nucleic acid binding; F:DNA binding; F:RNA binding; F:translation initiation factor activity; F:motor activity; F:actin binding; F:helicase activity; F:protein kinase activity; F:protein tyrosine kinase activity; F:transmembrane receptor protein tyrosine kinase activity; F:transposase activity;…	no IPS match	no IPS match	no IPS match
28761		0	2.53441	0	1	1	XP_009551141.1 hypothetical protein HETIRDRAFT_28761, partial			F:GO:0003674	F:molecular_function	IPR001487 (PRINTS); IPR001487 (SMART); IPR036427 (G3DSA:1.20.920.GENE3D); IPR001487 (PFAM); IPR001487 (PROSITE_PROFILES); cd04369 (CDD); IPR036427 (SUPERFAMILY)	F:GO:0005515	F:protein binding
28762		0	2.53441	0	1	1	XP_009546889.1 hypothetical protein HETIRDRAFT_28762, partial			F:GO:0003735; C:GO:0005634; C:GO:0005737; C:GO:0005840; C:GO:0005886; P:GO:0006412; F:GO:0008121; F:GO:0009496; C:GO:0009507; C:GO:0009535; C:GO:0009536; C:GO:0009579; C:GO:0016020; C:GO:0016021; F:GO:0016491; F:GO:0016679; P:GO:0022900; C:GO:0042651; F:GO:0045158; F:GO:0046872; F:GO:0051536; F:GO:0051537; P:GO:0055114	F:structural constituent of ribosome; C:nucleus; C:cytoplasm; C:ribosome; C:plasma membrane; P:translation; F:ubiquinol-cytochrome-c reductase activity; F:plastoquinol--plastocyanin reductase activity; C:chloroplast; C:chloroplast thylakoid membrane; C:plastid; C:thylakoid; C:membrane; C:integral component of membrane; F:oxidoreductase activity; F:oxidoreductase activity, acting on diphenols and …	mobidb-lite (MOBIDB_LITE); mobidb-lite (MOBIDB_LITE)	no GO terms	no GO terms
28772		0	2.53441	0	1	1	XP_009551142.1 hypothetical protein HETIRDRAFT_28772, partial			F:GO:0003677; F:GO:0003700; F:GO:0003824; F:GO:0004850; C:GO:0005737; P:GO:0006355; P:GO:0009116; P:GO:0009166; F:GO:0043565	F:DNA binding; F:DNA-binding transcription factor activity; F:catalytic activity; F:uridine phosphorylase activity; C:cytoplasm; P:regulation of transcription, DNA-templated; P:nucleoside metabolic process; P:nucleotide catabolic process; F:sequence-specific DNA binding	IPR009653 (PFAM)	no GO terms	no GO terms
28830		0	2.53441	0	1	1	XP_009546890.1 hypothetical protein HETIRDRAFT_28830, partial			P:GO:0000723; C:GO:0000781; C:GO:0000783; C:GO:0000786; F:GO:0003677; C:GO:0005634; C:GO:0005694; C:GO:0005886; P:GO:0006352; P:GO:0006355; C:GO:0009288; P:GO:0009306; C:GO:0009425; F:GO:0010521; C:GO:0016020; C:GO:0016021; P:GO:0016233; P:GO:0032210; C:GO:0042025; F:GO:0043047; F:GO:0043565; P:GO:0044780; F:GO:0046982; P:GO:0051974; F:GO:0098505	P:telomere maintenance; C:chromosome, telomeric region; C:nuclear telomere cap complex; C:nucleosome; F:DNA binding; C:nucleus; C:chromosome; C:plasma membrane; P:DNA-templated transcription, initiation; P:regulation of transcription, DNA-templated; C:bacterial-type flagellum; P:protein secretion; C:bacterial-type flagellum basal body; F:telomerase inhibitor activity; C:membrane; C:integral compo…	PS51808 (PROSITE_PROFILES)	no GO terms	no GO terms
28844		-0.981173	3.04163	0.432546	0.510745	1	XP_009544405.1 AAA family ATPase, CDC48 subfamily			F:GO:0003735; C:GO:0005840; P:GO:0006412; P:GO:0042254	F:structural constituent of ribosome; C:ribosome; P:translation; P:ribosome biogenesis	IPR000271 (TIGRFAM); IPR000271 (PFAM); mobidb-lite (MOBIDB_LITE); IPR000271 (HAMAP)	F:GO:0003735; C:GO:0005840; P:GO:0006412	F:structural constituent of ribosome; C:ribosome; P:translation	C:GO:0005622;C:GO:0005840;C:GO:0043226;C:GO:0043228;C:GO:0043229;C:GO:0043232;C:GO:0110165;F:GO:0003735;F:GO:0005198;P:GO:0006412;P:GO:0006518;P:GO:0006807;P:GO:0008152;P:GO:0009058;P:GO:0009059;P:GO:0009987;P:GO:0010467;P:GO:0019538;P:GO:0022613;P:GO:0034641;P:GO:0034645;P:GO:0042254;P:GO:0043043;P:GO:0043170;P:GO:0043603;P:GO:0043604;P:GO:0044085;P:GO:0044237;P:GO:0044238;P:GO:0044249;P:GO:0044…	C:cellular anatomical entity;C:intracellular;C:intracellular non-membrane-bounded organelle;C:intracellular organelle;C:non-membrane-bounded organelle;C:organelle;C:ribosome;F:structural constituent of ribosome;F:structural molecule activity;P:amide biosynthetic process;P:biosynthetic process;P:cellular amide metabolic process;P:cellular biosynthetic process;P:cellular component biogenesis;P:cell…
29644		0	2.53441	0	1	1	XP_009541729.1 hypothetical protein HETIRDRAFT_29644, partial			F:GO:0003674	F:molecular_function	IPR015943 (G3DSA:2.130.10.GENE3D); IPR036322 (SUPERFAMILY)	F:GO:0005515	F:protein binding
29777	Esterase/lipase/thioesterase	0	2.53441	0	1	1	XP_009540269.1 Esterase/lipase/thioesterase			C:GO:0005886; P:GO:0006520; P:GO:0006754; P:GO:0006807; P:GO:0006811; C:GO:0009507; C:GO:0009535; C:GO:0009536; C:GO:0009579; F:GO:0015078; P:GO:0015986; C:GO:0016020; C:GO:0016021; F:GO:0016491; F:GO:0016740; F:GO:0016787; F:GO:0016811; P:GO:0043604; P:GO:0043605; P:GO:0044255; C:GO:0045263; F:GO:0046933; P:GO:0055114	C:plasma membrane; P:cellular amino acid metabolic process; P:ATP biosynthetic process; P:nitrogen compound metabolic process; P:ion transport; C:chloroplast; C:chloroplast thylakoid membrane; C:plastid; C:thylakoid; F:proton transmembrane transporter activity; P:ATP synthesis coupled proton transport; C:membrane; C:integral component of membrane; F:oxidoreductase activity; F:transferase activity…	IPR019363 (PFAM); IPR029058 (G3DSA:3.40.50.GENE3D); IPR029058 (SUPERFAMILY)	no GO terms	no GO terms
29927		0	2.53441	0	1	1	XP_009540270.1 hypothetical protein HETIRDRAFT_29927, partial			F:GO:0003677; F:GO:0004096; F:GO:0004867; F:GO:0005085; F:GO:0005509; C:GO:0005576; C:GO:0005615; P:GO:0006464; P:GO:0006979; P:GO:0007155; F:GO:0008113; C:GO:0009523; C:GO:0009654; P:GO:0010466; P:GO:0010951; F:GO:0015066; P:GO:0015979; C:GO:0016020; C:GO:0016021; F:GO:0016491; F:GO:0016671; C:GO:0019898; F:GO:0020037; P:GO:0030091; P:GO:0030198; F:GO:0030414; C:GO:0031012; F:GO:0033743; F:GO:00…	F:DNA binding; F:catalase activity; F:serine-type endopeptidase inhibitor activity; F:guanyl-nucleotide exchange factor activity; F:calcium ion binding; C:extracellular region; C:extracellular space; P:cellular protein modification process; P:response to oxidative stress; P:cell adhesion; F:peptide-methionine (S)-S-oxide reductase activity; C:photosystem II; C:photosystem II oxygen evolving compl…	IPR021109 (G3DSA:2.40.70.GENE3D); cd00303 (CDD)	no GO terms	no GO terms	C:GO:0005622;C:GO:0016020;C:GO:0043226;C:GO:0043229;C:GO:0110165;F:GO:0000166;F:GO:0003824;F:GO:0005488;F:GO:0017076;F:GO:0032553;F:GO:0032555;F:GO:0035639;F:GO:0036094;F:GO:0043167;F:GO:0043168;F:GO:0097159;F:GO:0097367;F:GO:1901265;F:GO:1901363;P:GO:0009987;P:GO:0016043;P:GO:0071840	C:cellular anatomical entity;C:intracellular;C:intracellular organelle;C:membrane;C:organelle;F:anion binding;F:binding;F:carbohydrate derivative binding;F:catalytic activity;F:heterocyclic compound binding;F:ion binding;F:nucleoside phosphate binding;F:nucleotide binding;F:organic cyclic compound binding;F:purine nucleotide binding;F:purine ribonucleoside triphosphate binding;F:purine ribonucleo…
30301		1.25526	7.29564	20.4334	6.19e-06	0.000383366	XP_009540271.1 hypothetical protein HETIRDRAFT_30301	EC:5.4.2.1	Intramolecular transferases	C:GO:0005737; P:GO:0005975; P:GO:0006091; P:GO:0009056; P:GO:0009058; F:GO:0016853; P:GO:0034641; F:GO:0043167; P:GO:0044281	C:cytoplasm; P:carbohydrate metabolic process; P:generation of precursor metabolites and energy; P:catabolic process; P:biosynthetic process; F:isomerase activity; P:cellular nitrogen compound metabolic process; F:ion binding; P:small molecule metabolic process	IPR011258 (PFAM); IPR036646 (G3DSA:3.40.1450.GENE3D); IPR005995 (TIGRFAM); IPR017850 (G3DSA:3.40.720.GENE3D); IPR006124 (PFAM); IPR005995 (PIRSF); IPR005995 (HAMAP); IPR005995 (CDD); IPR017850 (SUPERFAMILY); IPR036646 (SUPERFAMILY)	F:GO:0003824; F:GO:0004619; C:GO:0005737; P:GO:0006007; F:GO:0030145; F:GO:0046872	F:catalytic activity; F:phosphoglycerate mutase activity; C:cytoplasm; P:glucose catabolic process; F:manganese ion binding; F:metal ion binding	C:GO:0005622;C:GO:0110165;F:GO:0003824;F:GO:0005488;F:GO:0016853;F:GO:0043167;P:GO:0005975;P:GO:0006807;P:GO:0008152;P:GO:0009056;P:GO:0009058;P:GO:0009987;P:GO:0034641;P:GO:0044237;P:GO:0044238;P:GO:0044281;P:GO:0071704	C:cellular anatomical entity;C:intracellular;F:binding;F:catalytic activity;F:ion binding;F:isomerase activity;P:biosynthetic process;P:carbohydrate metabolic process;P:catabolic process;P:cellular metabolic process;P:cellular nitrogen compound metabolic process;P:cellular process;P:metabolic process;P:nitrogen compound metabolic process;P:organic substance metabolic process;P:primary metabolic p…
30380	Thioredoxin	0.6443	4.22475	0.672294	0.412257	1	XP_009540272.1 thioredoxin			F:GO:0016491; P:GO:0042592; P:GO:0044281	F:oxidoreductase activity; P:homeostatic process; P:small molecule metabolic process	PR00421 (PRINTS); IPR005746 (PIRSF); G3DSA:3.40.30.10 (GENE3D); IPR005746 (TIGRFAM); IPR013766 (PFAM); IPR013766 (PROSITE_PROFILES); cd02947 (CDD); IPR036249 (SUPERFAMILY)	P:GO:0006662; F:GO:0015035; P:GO:0045454	P:glycerol ether metabolic process; F:protein disulfide oxidoreductase activity; P:cell redox homeostasis	F:GO:0003824;F:GO:0016491;P:GO:0006807;P:GO:0008152;P:GO:0009987;P:GO:0034641;P:GO:0044237;P:GO:0044281	F:catalytic activity;F:oxidoreductase activity;P:cellular metabolic process;P:cellular nitrogen compound metabolic process;P:cellular process;P:metabolic process;P:nitrogen compound metabolic process;P:small molecule metabolic process
30389	Glycoside Hydrolase Family 47 protein	0.289947	5.59788	0.445629	0.504421	1	XP_009540273.1 glycoside hydrolase family 47 protein	EC:3.2.1.113; EC:3.2.1.24	Mannosyl-oligosaccharide 1,2-alpha-mannosidase; Alpha-mannosidase	C:GO:0005575; P:GO:0005975; F:GO:0016798; F:GO:0043167	C:cellular_component; P:carbohydrate metabolic process; F:hydrolase activity, acting on glycosyl bonds; F:ion binding	IPR001382 (PRINTS); IPR001382 (PFAM); IPR012341 (G3DSA:1.50.10.GENE3D); mobidb-lite (MOBIDB_LITE); IPR036026 (SUPERFAMILY)	F:GO:0003824; F:GO:0004571; F:GO:0005509; C:GO:0016020	F:catalytic activity; F:mannosyl-oligosaccharide 1,2-alpha-mannosidase activity; F:calcium ion binding; C:membrane	C:GO:0016020;C:GO:0110165;F:GO:0003824;F:GO:0005488;F:GO:0043167;F:GO:0043169;F:GO:0046872;P:GO:0005975;P:GO:0008152;P:GO:0044238;P:GO:0071704	C:cellular anatomical entity;C:membrane;F:binding;F:catalytic activity;F:cation binding;F:ion binding;F:metal ion binding;P:carbohydrate metabolic process;P:metabolic process;P:organic substance metabolic process;P:primary metabolic process
30399	Phosphatidylinositol transfer protein PDR16 (SEC14 superfamily)	1.47477	5.03283	6.65484	0.00989134	0.195822	XP_009540274.1 phosphatidylinositol transfer protein PDR16			P:GO:0002250; P:GO:0002286; P:GO:0002323; F:GO:0004853; F:GO:0005125; F:GO:0005126; F:GO:0005132; F:GO:0005213; F:GO:0005509; F:GO:0005515; C:GO:0005575; C:GO:0005576; C:GO:0005615; C:GO:0005886; P:GO:0006730; P:GO:0006754; P:GO:0006779; P:GO:0006811; P:GO:0006952; P:GO:0006959; P:GO:0007275; P:GO:0007304; F:GO:0008168; F:GO:0015078; P:GO:0015986; C:GO:0016020; C:GO:0016021; F:GO:0016740; F:GO:00…	P:adaptive immune response; P:T cell activation involved in immune response; P:natural killer cell activation involved in immune response; F:uroporphyrinogen decarboxylase activity; F:cytokine activity; F:cytokine receptor binding; F:type I interferon receptor binding; F:structural constituent of egg chorion; F:calcium ion binding; F:protein binding; C:cellular_component; C:extracellular region; …	IPR001251 (SMART); IPR011074 (PFAM); IPR036865 (G3DSA:3.40.525.GENE3D); IPR001251 (PFAM); mobidb-lite (MOBIDB_LITE); mobidb-lite (MOBIDB_LITE); IPR001251 (PROSITE_PROFILES); IPR001251 (CDD); IPR036273 (SUPERFAMILY); IPR036865 (SUPERFAMILY)	no GO terms	no GO terms	F:GO:0003824;P:GO:0006082;P:GO:0006520;P:GO:0006807;P:GO:0008152;P:GO:0009987;P:GO:0019538;P:GO:0019752;P:GO:0043170;P:GO:0043436;P:GO:0044237;P:GO:0044238;P:GO:0044260;P:GO:0044267;P:GO:0044281;P:GO:0071704;P:GO:1901564	F:catalytic activity;P:carboxylic acid metabolic process;P:cellular amino acid metabolic process;P:cellular macromolecule metabolic process;P:cellular metabolic process;P:cellular process;P:cellular protein metabolic process;P:macromolecule metabolic process;P:metabolic process;P:nitrogen compound metabolic process;P:organic acid metabolic process;P:organic substance metabolic process;P:organonit…
30460	Glycosyltransferase Family 22 protein	-0.346069	4.55367	0.288544	0.591157	1	XP_009540275.1 glycosyltransferase family 22 protein			F:GO:0016757	F:transferase activity, transferring glycosyl groups	IPR005599 (PFAM); mobidb-lite (MOBIDB_LITE); mobidb-lite (MOBIDB_LITE)	F:GO:0016757	F:transferase activity, transferring glycosyl groups	C:GO:0005622;C:GO:0016020;C:GO:0016021;C:GO:0031224;C:GO:0032991;C:GO:0043226;C:GO:0043229;C:GO:0110165;F:GO:0003824;F:GO:0016740;P:GO:0005975;P:GO:0005976;P:GO:0006073;P:GO:0008152;P:GO:0009058;P:GO:0009059;P:GO:0009987;P:GO:0016051;P:GO:0034645;P:GO:0043170;P:GO:0044042;P:GO:0044237;P:GO:0044238;P:GO:0044249;P:GO:0044260;P:GO:0044262;P:GO:0044264;P:GO:0071704;P:GO:1901576	C:cellular anatomical entity;C:integral component of membrane;C:intracellular;C:intracellular organelle;C:intrinsic component of membrane;C:membrane;C:organelle;C:protein-containing complex;F:catalytic activity;F:transferase activity;P:biosynthetic process;P:carbohydrate biosynthetic process;P:carbohydrate metabolic process;P:cellular biosynthetic process;P:cellular carbohydrate metabolic process…
30479	Serine protease	-0.695246	9.14917	10.5059	0.00119065	0.0362972	XP_009540276.1 serine protease	EC:3.4.21; EC:3.4.16	Acting on peptide bonds (peptidases); Acting on peptide bonds (peptidases)	F:GO:0008233	F:peptidase activity	IPR001563 (PRINTS); IPR029058 (G3DSA:3.40.50.GENE3D); IPR001563 (PFAM); G3DSA:1.10.287.410 (GENE3D); IPR018202 (PROSITE_PATTERNS); IPR029058 (SUPERFAMILY)	F:GO:0004185; P:GO:0006508	F:serine-type carboxypeptidase activity; P:proteolysis	F:GO:0003824	F:catalytic activity
30556		-0.220324	6.8558	0.556843	0.455538	1	XP_009544953.1 serine protease S53			F:GO:0003723; F:GO:0003735; F:GO:0003824; F:GO:0004252; C:GO:0005739; C:GO:0005758; C:GO:0005789; C:GO:0005840; C:GO:0005886; P:GO:0006412; P:GO:0006508; F:GO:0008137; F:GO:0008233; C:GO:0009507; C:GO:0009535; C:GO:0009536; C:GO:0009579; P:GO:0015031; C:GO:0016020; C:GO:0016021; F:GO:0016651; F:GO:0019843; P:GO:0030488; P:GO:0032434; P:GO:0034976; F:GO:0046872; F:GO:0048038; F:GO:0050136; F:GO:00…	F:RNA binding; F:structural constituent of ribosome; F:catalytic activity; F:serine-type endopeptidase activity; C:mitochondrion; C:mitochondrial intermembrane space; C:endoplasmic reticulum membrane; C:ribosome; C:plasma membrane; P:translation; P:proteolysis; F:NADH dehydrogenase (ubiquinone) activity; F:peptidase activity; C:chloroplast; C:chloroplast thylakoid membrane; C:plastid; C:thylakoid…	IPR011989 (G3DSA:1.25.10.GENE3D); IPR007249 (PFAM); IPR016024 (SUPERFAMILY)	no GO terms	no GO terms
30594		0.615606	8.60424	7.52408	0.00608999	0.134005	XP_009540278.1 hypothetical protein HETIRDRAFT_30594			F:GO:0003674	F:molecular_function	Coil (COILS); IPR020472 (PRINTS); IPR001632 (PRINTS); IPR001680 (SMART); PIRSF002394 (PIRSF); IPR001680 (PFAM); IPR015943 (G3DSA:2.130.10.GENE3D); IPR019775 (PROSITE_PATTERNS); IPR019775 (PROSITE_PATTERNS); IPR019775 (PROSITE_PATTERNS); IPR001680 (PROSITE_PROFILES); IPR001680 (PROSITE_PROFILES); IPR017986 (PROSITE_PROFILES); IPR001680 (PROSITE_PROFILES); IPR001680 (PROSITE_PROFILES); IPR001680 (P…	F:GO:0005515	F:protein binding	F:GO:0003824;P:GO:0006807;P:GO:0008152;P:GO:0009987;P:GO:0034641;P:GO:0044237;P:GO:0044281	F:catalytic activity;P:cellular metabolic process;P:cellular nitrogen compound metabolic process;P:cellular process;P:metabolic process;P:nitrogen compound metabolic process;P:small molecule metabolic process
30649		1.23163	3.63535	1.21566	0.270219	1	XP_009540279.1 hypothetical protein HETIRDRAFT_30649			F:GO:0003824; F:GO:0050662	F:catalytic activity; F:obsolete coenzyme binding	no IPS match	no IPS match	no IPS match	F:GO:0003824;P:GO:0005975;P:GO:0008152;P:GO:0044238;P:GO:0071704	F:catalytic activity;P:carbohydrate metabolic process;P:metabolic process;P:organic substance metabolic process;P:primary metabolic process
30690	Carbohydrate Esterase Family 1 protein	-2.91913	2.76203	2.22024	0.136218	1	XP_009540280.1 carbohydrate esterase family 1 protein	EC:3.1.2.12	S-formylglutathione hydrolase	F:GO:0003674; P:GO:0009056; P:GO:0044281	F:molecular_function; P:catabolic process; P:small molecule metabolic process	IPR000801 (PFAM); IPR029058 (G3DSA:3.40.50.GENE3D); IPR014186 (TIGRFAM); IPR029058 (SUPERFAMILY)	F:GO:0018738; P:GO:0046294	F:S-formylglutathione hydrolase activity; P:formaldehyde catabolic process	P:GO:0008152;P:GO:0009056;P:GO:0044281	P:catabolic process;P:metabolic process;P:small molecule metabolic process
30707		1.15807	6.03717	8.71168	0.00316314	0.0791411	XP_009540281.1 hypothetical protein HETIRDRAFT_30707			F:GO:0043167	F:ion binding	IPR001650 (SMART); IPR014001 (SMART); G3DSA:3.40.50.300 (GENE3D); IPR000330 (PFAM); IPR001650 (PFAM); G3DSA:1.20.120.850 (GENE3D); IPR038718 (G3DSA:3.40.50.GENE3D); G3DSA:3.40.50.300 (GENE3D); mobidb-lite (MOBIDB_LITE); mobidb-lite (MOBIDB_LITE); mobidb-lite (MOBIDB_LITE); mobidb-lite (MOBIDB_LITE); IPR001650 (PROSITE_PROFILES); IPR014001 (PROSITE_PROFILES); cd18008 (CDD); cd18793 (CDD); IPR02741…	F:GO:0005524	F:ATP binding	C:GO:0005622;C:GO:0032991;C:GO:0043226;C:GO:0043228;C:GO:0043229;C:GO:0043232;C:GO:0110165;F:GO:0003824;F:GO:0005215;F:GO:0005488;F:GO:0022857;F:GO:0043167;F:GO:0097159;F:GO:1901363;P:GO:0006807;P:GO:0006810;P:GO:0008152;P:GO:0009987;P:GO:0034641;P:GO:0044237;P:GO:0044281;P:GO:0051179;P:GO:0051234	C:cellular anatomical entity;C:intracellular;C:intracellular non-membrane-bounded organelle;C:intracellular organelle;C:non-membrane-bounded organelle;C:organelle;C:protein-containing complex;F:binding;F:catalytic activity;F:heterocyclic compound binding;F:ion binding;F:organic cyclic compound binding;F:transmembrane transporter activity;F:transporter activity;P:cellular metabolic process;P:cellu…
30717	Glycosyltransferase Family 21 protein	0.415262	4.61358	0.425606	0.514156	1	XP_009540282.1 glycosyltransferase family 21 protein			F:GO:0016757	F:transferase activity, transferring glycosyl groups	IPR025993 (PFAM); IPR029044 (G3DSA:3.90.550.GENE3D); cd02520 (CDD); IPR029044 (SUPERFAMILY)	F:GO:0016757	F:transferase activity, transferring glycosyl groups	F:GO:0003824;F:GO:0016740;P:GO:0006807;P:GO:0008152;P:GO:0009987;P:GO:0044237;P:GO:0044238;P:GO:0044255;P:GO:0071704;P:GO:1901564	F:catalytic activity;F:transferase activity;P:cellular lipid metabolic process;P:cellular metabolic process;P:cellular process;P:metabolic process;P:nitrogen compound metabolic process;P:organic substance metabolic process;P:organonitrogen compound metabolic process;P:primary metabolic process
30753	phosphotyrosine protein phosphatase	-0.560245	8.80301	6.51521	0.0106983	0.207201	XP_009540283.1 phosphotyrosine protein phosphatase	EC:3.1.3.16; EC:3.1.3.48; EC:3.1.3.2	Protein-serine/threonine phosphatase; Protein-tyrosine-phosphatase; Acid phosphatase	C:GO:0005737; P:GO:0006464; P:GO:0006520; F:GO:0016791; P:GO:0034641	C:cytoplasm; P:cellular protein modification process; P:cellular amino acid metabolic process; F:phosphatase activity; P:cellular nitrogen compound metabolic process	IPR002115 (PRINTS); IPR017867 (PRINTS); IPR023485 (SMART); IPR023485 (PFAM); G3DSA:3.40.50.2300 (GENE3D); cd16343 (CDD); IPR036196 (SUPERFAMILY)	F:GO:0003993; F:GO:0004725; F:GO:0004726; C:GO:0005737; P:GO:0006470	F:acid phosphatase activity; F:protein tyrosine phosphatase activity; F:non-membrane spanning protein tyrosine phosphatase activity; C:cytoplasm; P:protein dephosphorylation	C:GO:0005622;C:GO:0110165;F:GO:0003824;P:GO:0006082;P:GO:0006520;P:GO:0006807;P:GO:0008152;P:GO:0009987;P:GO:0019538;P:GO:0019752;P:GO:0034641;P:GO:0043170;P:GO:0043436;P:GO:0044237;P:GO:0044238;P:GO:0044260;P:GO:0044267;P:GO:0044281;P:GO:0071704;P:GO:1901564	C:cellular anatomical entity;C:intracellular;F:catalytic activity;P:carboxylic acid metabolic process;P:cellular amino acid metabolic process;P:cellular macromolecule metabolic process;P:cellular metabolic process;P:cellular nitrogen compound metabolic process;P:cellular process;P:cellular protein metabolic process;P:macromolecule metabolic process;P:metabolic process;P:nitrogen compound metaboli…
30755		0.827204	2.9506	0.235955	0.627145	1	XP_009540284.1 hypothetical protein HETIRDRAFT_30755			F:GO:0016491	F:oxidoreductase activity	IPR002347 (PRINTS); IPR002347 (PRINTS); PF13561 (PFAM); G3DSA:3.40.50.720 (GENE3D); IPR020904 (PROSITE_PATTERNS); IPR036291 (SUPERFAMILY)	F:GO:0016491	F:oxidoreductase activity	C:GO:0005622;C:GO:0005829;C:GO:0032991;C:GO:0110165;F:GO:0003824;F:GO:0016491;F:GO:0016740;P:GO:0008152;P:GO:0009058;P:GO:0044238;P:GO:0044281;P:GO:0071704	C:cellular anatomical entity;C:cytosol;C:intracellular;C:protein-containing complex;F:catalytic activity;F:oxidoreductase activity;F:transferase activity;P:biosynthetic process;P:metabolic process;P:organic substance metabolic process;P:primary metabolic process;P:small molecule metabolic process
30759		-2.13209	2.65523	1.14101	0.285443	1	XP_009540285.1 hypothetical protein HETIRDRAFT_30759			F:GO:0000166; F:GO:0003676; F:GO:0003747; F:GO:0004019; F:GO:0004222; F:GO:0004672; F:GO:0005524; F:GO:0005525; C:GO:0005576; C:GO:0005762; C:GO:0005886; C:GO:0005887; P:GO:0006164; P:GO:0006415; P:GO:0006468; P:GO:0006508; P:GO:0006754; P:GO:0006811; P:GO:0006824; F:GO:0008233; F:GO:0008237; F:GO:0008270; C:GO:0009523; P:GO:0009772; P:GO:0015979; P:GO:0015986; C:GO:0016020; C:GO:0016021; F:GO:00…	F:nucleotide binding; F:nucleic acid binding; F:translation release factor activity; F:adenylosuccinate synthase activity; F:metalloendopeptidase activity; F:protein kinase activity; F:ATP binding; F:GTP binding; C:extracellular region; C:mitochondrial large ribosomal subunit; C:plasma membrane; C:integral component of plasma membrane; P:purine nucleotide biosynthetic process; P:translational ter…	IPR036609 (G3DSA:2.170.130.GENE3D); IPR004043 (PFAM); IPR004043 (PROSITE_PROFILES); IPR036609 (SUPERFAMILY)	no GO terms	no GO terms
30822		-2.00638	4.13002	5.73796	0.0166055	0.284456	XP_009540286.1 hypothetical protein HETIRDRAFT_30822			F:GO:0016491	F:oxidoreductase activity	PR00368 (PRINTS); PR00411 (PRINTS); G3DSA:3.50.50.100 (GENE3D); IPR023753 (PFAM); IPR036188 (SUPERFAMILY)	F:GO:0016491; P:GO:0055114	F:oxidoreductase activity; P:oxidation-reduction process	F:GO:0000166;F:GO:0003824;F:GO:0005488;F:GO:0016491;F:GO:0036094;F:GO:0043167;F:GO:0043168;F:GO:0048037;F:GO:0050662;F:GO:0097159;F:GO:1901265;F:GO:1901363;P:GO:0008152;P:GO:0055114	F:anion binding;F:binding;F:catalytic activity;F:coenzyme binding;F:cofactor binding;F:heterocyclic compound binding;F:ion binding;F:nucleoside phosphate binding;F:nucleotide binding;F:organic cyclic compound binding;F:oxidoreductase activity;F:small molecule binding;P:metabolic process;P:oxidation-reduction process
30833		0	2.53441	0	1	1	XP_009552507.1 cytochrome P450 monooxygenase 96			P:GO:0000122; F:GO:0000166; P:GO:0000433; F:GO:0000978; F:GO:0001227; F:GO:0003676; F:GO:0003677; F:GO:0003688; F:GO:0003723; F:GO:0003735; F:GO:0003824; F:GO:0005515; F:GO:0005524; C:GO:0005634; C:GO:0005641; C:GO:0005737; C:GO:0005783; C:GO:0005789; C:GO:0005793; C:GO:0005794; C:GO:0005840; P:GO:0005975; P:GO:0006260; P:GO:0006270; P:GO:0006275; P:GO:0006412; P:GO:0006886; P:GO:0006888; P:GO:00…	P:negative regulation of transcription by RNA polymerase II; F:nucleotide binding; P:carbon catabolite repression of transcription from RNA polymerase II promoter by glucose; F:RNA polymerase II cis-regulatory region sequence-specific DNA binding; F:DNA-binding transcription repressor activity, RNA polymerase II-specific; F:nucleic acid binding; F:DNA binding; F:DNA replication origin binding; F:…	IPR023213 (G3DSA:3.30.559.GENE3D); SSF52777 (SUPERFAMILY)	no GO terms	no GO terms
30876	major facilitator superfamily	0	2.53441	0	1	1	XP_009540288.1 major facilitator superfamily			F:GO:0022857	F:transmembrane transporter activity	IPR001958 (PRINTS); IPR011701 (PFAM); IPR020846 (PROSITE_PROFILES); cd17330 (CDD); IPR036259 (SUPERFAMILY)	F:GO:0022857; P:GO:0055085	F:transmembrane transporter activity; P:transmembrane transport	C:GO:0016020;C:GO:0016021;C:GO:0031224;C:GO:0110165;F:GO:0005215;F:GO:0015075;F:GO:0015291;F:GO:0015318;F:GO:0022804;F:GO:0022853;F:GO:0022857;P:GO:0006810;P:GO:0006820;P:GO:0015711;P:GO:0051179;P:GO:0051234;P:GO:0055085	C:cellular anatomical entity;C:integral component of membrane;C:intrinsic component of membrane;C:membrane;F:active ion transmembrane transporter activity;F:active transmembrane transporter activity;F:inorganic molecular entity transmembrane transporter activity;F:ion transmembrane transporter activity;F:secondary active transmembrane transporter activity;F:transmembrane transporter activity;F:tr…
30910		-2.39869	4.95473	16.6353	4.57e-05	0.00219941	XP_009550330.1 heme peroxidase 5			F:GO:0000150; P:GO:0000160; F:GO:0000993; F:GO:0003677; F:GO:0003682; F:GO:0003723; F:GO:0003735; F:GO:0003824; F:GO:0004364; F:GO:0004601; C:GO:0005623; C:GO:0005634; C:GO:0005737; C:GO:0005840; P:GO:0006310; P:GO:0006368; P:GO:0006412; P:GO:0006749; C:GO:0009507; C:GO:0009536; P:GO:0009734; C:GO:0016020; C:GO:0016021; F:GO:0016209; F:GO:0016491; P:GO:0016570; C:GO:0016593; F:GO:0016740; F:GO:00…	F:recombinase activity; P:phosphorelay signal transduction system; F:RNA polymerase II complex binding; F:DNA binding; F:chromatin binding; F:RNA binding; F:structural constituent of ribosome; F:catalytic activity; F:glutathione transferase activity; F:peroxidase activity; C:obsolete cell; C:nucleus; C:cytoplasm; C:ribosome; P:DNA recombination; P:transcription elongation from RNA polymerase II p…	IPR032675 (G3DSA:3.80.10.GENE3D); SSF52047 (SUPERFAMILY)	no GO terms	no GO terms
30953		0.485402	7.57103	3.69225	0.0546711	0.629224	XP_009550516.1 glycosyltransferase family 2 protein	EC:3.6.1.15	Nucleoside-triphosphate phosphatase	C:GO:0005856; C:GO:0032991; F:GO:0043167	C:cytoskeleton; C:protein-containing complex; F:ion binding	IPR001609 (PRINTS); IPR001609 (SMART); IPR001452 (SMART); IPR010926 (PFAM); IPR001609 (PFAM); G3DSA:1.10.10.820 (GENE3D); IPR036961 (G3DSA:3.40.850.GENE3D); G3DSA:2.30.30.40 (GENE3D); G3DSA:3.30.70.3240 (GENE3D); G3DSA:1.20.120.720 (GENE3D); IPR001452 (PFAM); G3DSA:1.20.58.530 (GENE3D); mobidb-lite (MOBIDB_LITE); mobidb-lite (MOBIDB_LITE); mobidb-lite (MOBIDB_LITE); mobidb-lite (MOBIDB_LITE); mob…	F:GO:0003774; F:GO:0005515; F:GO:0005524; C:GO:0016459	F:motor activity; F:protein binding; F:ATP binding; C:myosin complex	C:GO:0005622;C:GO:0032991;C:GO:0043226;C:GO:0043228;C:GO:0043229;C:GO:0043232;C:GO:0110165;F:GO:0005488;F:GO:0043167	C:cellular anatomical entity;C:intracellular;C:intracellular non-membrane-bounded organelle;C:intracellular organelle;C:non-membrane-bounded organelle;C:organelle;C:protein-containing complex;F:binding;F:ion binding
31013		1.55584	5.35609	9.4016	0.00216904	0.0593086	XP_009540291.1 hypothetical protein HETIRDRAFT_31013	EC:5.3.3.2	Isopentenyl-diphosphate Delta-isomerase	P:GO:0006629; P:GO:0009058; F:GO:0016853	P:lipid metabolic process; P:biosynthetic process; F:isomerase activity	G3DSA:3.90.79.10 (GENE3D); IPR000086 (PFAM); IPR011876 (TIGRFAM); IPR011876 (PIRSF); IPR000086 (PROSITE_PROFILES); IPR011876 (CDD); IPR015797 (SUPERFAMILY)	F:GO:0004452; P:GO:0008299; F:GO:0016787	F:isopentenyl-diphosphate delta-isomerase activity; P:isoprenoid biosynthetic process; F:hydrolase activity	F:GO:0003824;F:GO:0016853;F:GO:0016860;P:GO:0008152;P:GO:0008610;P:GO:0009058;P:GO:0009987;P:GO:0044237;P:GO:0044238;P:GO:0044249;P:GO:0044255;P:GO:0071704;P:GO:1901360;P:GO:1901362;P:GO:1901576	F:catalytic activity;F:intramolecular oxidoreductase activity;F:isomerase activity;P:biosynthetic process;P:cellular biosynthetic process;P:cellular lipid metabolic process;P:cellular metabolic process;P:cellular process;P:lipid biosynthetic process;P:metabolic process;P:organic cyclic compound biosynthetic process;P:organic cyclic compound metabolic process;P:organic substance biosynthetic proce…
31224	AAA family ATPase (CDC48 subfamily) containing the peptidase M41 domain	0.622847	7.19678	5.08337	0.0241604	0.370242	XP_009545449.1 26S proteasome regulatory complex, ATPase RPT2	EC:3.4.24	Acting on peptide bonds (peptidases)	C:GO:0005575; F:GO:0008233; F:GO:0043167	C:cellular_component; F:peptidase activity; F:ion binding	IPR003593 (SMART); IPR000642 (PFAM); IPR003959 (PFAM); IPR005936 (TIGRFAM); IPR037219 (G3DSA:1.20.58.GENE3D); IPR041569 (PFAM); G3DSA:1.10.8.60 (GENE3D); G3DSA:3.40.50.300 (GENE3D); G3DSA:3.40.1690.20 (GENE3D); mobidb-lite (MOBIDB_LITE); mobidb-lite (MOBIDB_LITE); IPR003960 (PROSITE_PATTERNS); IPR005936 (HAMAP); cd00009 (CDD); IPR037219 (SUPERFAMILY); IPR027417 (SUPERFAMILY)	F:GO:0004222; F:GO:0005524; P:GO:0006508; C:GO:0016020	F:metalloendopeptidase activity; F:ATP binding; P:proteolysis; C:membrane	F:GO:0003824;F:GO:0005488;F:GO:0043167;P:GO:0008152;P:GO:0009056	F:binding;F:catalytic activity;F:ion binding;P:catabolic process;P:metabolic process
31308		0.101733	4.47938	0.0226194	0.880452	1	XP_009540293.1 hypothetical protein HETIRDRAFT_31308			C:GO:0005730; P:GO:0042254	C:nucleolus; P:ribosome biogenesis	Coil (COILS); Coil (COILS); IPR001357 (SMART); IPR036420 (G3DSA:3.40.50.GENE3D); IPR001357 (PFAM); IPR010613 (PFAM); mobidb-lite (MOBIDB_LITE); mobidb-lite (MOBIDB_LITE); mobidb-lite (MOBIDB_LITE); IPR010613 (HAMAP); IPR001357 (PROSITE_PROFILES); cd17709 (CDD); IPR036420 (SUPERFAMILY)	C:GO:0005730; P:GO:0042254	C:nucleolus; P:ribosome biogenesis	C:GO:0005622;C:GO:0043226;C:GO:0043228;C:GO:0043229;C:GO:0043232;C:GO:0110165;P:GO:0022613;P:GO:0042254;P:GO:0044085;P:GO:0071840	C:cellular anatomical entity;C:intracellular;C:intracellular non-membrane-bounded organelle;C:intracellular organelle;C:non-membrane-bounded organelle;C:organelle;P:cellular component biogenesis;P:cellular component organization or biogenesis;P:ribonucleoprotein complex biogenesis;P:ribosome biogenesis
31323	Amino acid transporter	2.43726	3.45487	3.05712	0.0803898	0.79399	XP_009540294.1 amino acid transporter			F:GO:0000287; C:GO:0000786; F:GO:0003677; F:GO:0003958; F:GO:0004553; F:GO:0004564; F:GO:0004864; F:GO:0005524; C:GO:0005634; C:GO:0005694; C:GO:0005737; C:GO:0005759; C:GO:0005783; C:GO:0005789; P:GO:0005975; P:GO:0006457; P:GO:0006952; P:GO:0008152; F:GO:0009055; C:GO:0009507; C:GO:0009522; C:GO:0009535; C:GO:0009536; C:GO:0009579; P:GO:0009607; P:GO:0009738; F:GO:0010181; F:GO:0010427; P:GO:00…	F:magnesium ion binding; C:nucleosome; F:DNA binding; F:NADPH-hemoprotein reductase activity; F:hydrolase activity, hydrolyzing O-glycosyl compounds; F:beta-fructofuranosidase activity; F:protein phosphatase inhibitor activity; F:ATP binding; C:nucleus; C:chromosome; C:cytoplasm; C:mitochondrial matrix; C:endoplasmic reticulum; C:endoplasmic reticulum membrane; P:carbohydrate metabolic process; P…	IPR013057 (PFAM); mobidb-lite (MOBIDB_LITE); mobidb-lite (MOBIDB_LITE)	no GO terms	no GO terms
31375		-0.205668	5.28501	0.186657	0.665716	1	AGS09172.1 a1 homeodomain mating type protein			F:GO:0016746	F:transferase activity, transferring acyl groups	IPR002123 (SMART); IPR032098 (PFAM); IPR002123 (PFAM); cd07990 (CDD); SSF69593 (SUPERFAMILY)	F:GO:0016746	F:transferase activity, transferring acyl groups	F:GO:0003824;F:GO:0016740;P:GO:0008152;P:GO:0009987;P:GO:0044237;P:GO:0044238;P:GO:0044255;P:GO:0071704	F:catalytic activity;F:transferase activity;P:cellular lipid metabolic process;P:cellular metabolic process;P:cellular process;P:metabolic process;P:organic substance metabolic process;P:primary metabolic process
31529	Carbohydrate Esterase Family 4 protein	0.0550825	5.64162	0.0166989	0.897181	1	XP_009540296.1 carbohydrate esterase family 4 protein			P:GO:0005975; F:GO:0016810	P:carbohydrate metabolic process; F:hydrolase activity, acting on carbon-nitrogen (but not peptide) bonds	IPR002509 (PFAM); G3DSA:3.20.20.370 (GENE3D); mobidb-lite (MOBIDB_LITE); IPR002509 (PROSITE_PROFILES); IPR011330 (SUPERFAMILY)	F:GO:0003824; P:GO:0005975; F:GO:0016810	F:catalytic activity; P:carbohydrate metabolic process; F:hydrolase activity, acting on carbon-nitrogen (but not peptide) bonds	F:GO:0003824;P:GO:0005975;P:GO:0008152;P:GO:0009056;P:GO:0009987;P:GO:0044238;P:GO:0071704	F:catalytic activity;P:carbohydrate metabolic process;P:catabolic process;P:cellular process;P:metabolic process;P:organic substance metabolic process;P:primary metabolic process
31570		1.20257	6.27546	10.7643	0.00103542	0.0325082	XP_009540297.1 hypothetical protein HETIRDRAFT_31570			F:GO:0003677; F:GO:0003735; F:GO:0003796; F:GO:0003824; F:GO:0004019; F:GO:0004519; F:GO:0004553; F:GO:0004672; F:GO:0005384; F:GO:0005524; F:GO:0005525; C:GO:0005886; P:GO:0005975; P:GO:0006164; P:GO:0006281; P:GO:0006412; P:GO:0006468; P:GO:0006811; F:GO:0008745; F:GO:0009055; P:GO:0009253; F:GO:0015035; C:GO:0016020; C:GO:0016021; F:GO:0016301; P:GO:0016310; P:GO:0016539; F:GO:0016740; F:GO:00…	F:DNA binding; F:structural constituent of ribosome; F:lysozyme activity; F:catalytic activity; F:adenylosuccinate synthase activity; F:endonuclease activity; F:hydrolase activity, hydrolyzing O-glycosyl compounds; F:protein kinase activity; F:manganese ion transmembrane transporter activity; F:ATP binding; F:GTP binding; C:plasma membrane; P:carbohydrate metabolic process; P:purine nucleotide bi…	IPR006797 (PFAM); IPR006797 (PROSITE_PROFILES)	no GO terms	no GO terms
31582		0.279765	7.08722	0.987088	0.32046	1	XP_009540298.1 hypothetical protein HETIRDRAFT_31582			F:GO:0003677; F:GO:0003735; F:GO:0003796; F:GO:0003824; F:GO:0004019; F:GO:0004519; F:GO:0004553; F:GO:0004672; F:GO:0004853; F:GO:0005384; F:GO:0005524; F:GO:0005525; C:GO:0005886; P:GO:0005975; P:GO:0006164; P:GO:0006281; P:GO:0006412; P:GO:0006468; P:GO:0006779; P:GO:0006811; F:GO:0008745; F:GO:0009055; P:GO:0009253; F:GO:0015035; C:GO:0016020; C:GO:0016021; F:GO:0016301; P:GO:0016310; P:GO:00…	F:DNA binding; F:structural constituent of ribosome; F:lysozyme activity; F:catalytic activity; F:adenylosuccinate synthase activity; F:endonuclease activity; F:hydrolase activity, hydrolyzing O-glycosyl compounds; F:protein kinase activity; F:uroporphyrinogen decarboxylase activity; F:manganese ion transmembrane transporter activity; F:ATP binding; F:GTP binding; C:plasma membrane; P:carbohydrat…	IPR006797 (PFAM); mobidb-lite (MOBIDB_LITE); IPR006797 (PROSITE_PROFILES)	no GO terms	no GO terms
31593		-0.114152	6.79379	0.142025	0.706277	1	XP_009551734.1 MFS sugar transporter			C:GO:0005886	C:plasma membrane	IPR009571 (PFAM)	C:GO:0005886	C:plasma membrane	C:GO:0016020;C:GO:0110165	C:cellular anatomical entity;C:membrane
31615	Metallo peptidase M12B	0.144786	7.12544	0.269787	0.603484	1	XP_009540300.1 Metallo peptidase M12B	EC:3.4.24	Acting on peptide bonds (peptidases)	F:GO:0008233	F:peptidase activity	IPR001762 (SMART); IPR001762 (PFAM); PF13688 (PFAM); IPR036436 (G3DSA:4.10.70.GENE3D); IPR024079 (G3DSA:3.40.390.GENE3D); mobidb-lite (MOBIDB_LITE); mobidb-lite (MOBIDB_LITE); mobidb-lite (MOBIDB_LITE); IPR001762 (PROSITE_PROFILES); IPR001590 (PROSITE_PROFILES); SSF55486 (SUPERFAMILY); IPR036436 (SUPERFAMILY)	F:GO:0004222; P:GO:0006508; F:GO:0008237	F:metalloendopeptidase activity; P:proteolysis; F:metallopeptidase activity	F:GO:0003824;F:GO:0005488;F:GO:0043167	F:binding;F:catalytic activity;F:ion binding
31617	serine protease S14	0	2.53441	0	1	1	XP_009540301.1 serine protease S14	EC:3.4.21	Acting on peptide bonds (peptidases)	F:GO:0008233	F:peptidase activity	IPR001907 (PRINTS); G3DSA:3.90.226.10 (GENE3D); IPR023562 (PFAM); IPR033135 (PROSITE_PATTERNS); IPR018215 (PROSITE_PATTERNS); IPR001907 (CDD); IPR029045 (SUPERFAMILY)	F:GO:0004252; P:GO:0006508	F:serine-type endopeptidase activity; P:proteolysis	C:GO:0005622;C:GO:0032991;F:GO:0003824	C:intracellular;C:protein-containing complex;F:catalytic activity
31631	Glycosyltransferase Family 33 protein	-1.2747	3.50108	1.27071	0.259639	1	XP_009540302.1 glycosyltransferase family 33 protein			F:GO:0000166; F:GO:0000976; F:GO:0000976; F:GO:0000977; F:GO:0000981; F:GO:0003676; F:GO:0003677; F:GO:0003678; F:GO:0003824; F:GO:0003918; F:GO:0004386; F:GO:0004527; F:GO:0004799; F:GO:0005200; F:GO:0005524; C:GO:0005634; P:GO:0006231; P:GO:0006259; P:GO:0006260; P:GO:0006265; P:GO:0006303; P:GO:0006357; P:GO:0007010; P:GO:0007275; F:GO:0008080; F:GO:0008134; F:GO:0008168; F:GO:0008408; F:GO:00…	F:nucleotide binding; F:transcription regulatory region sequence-specific DNA binding; F:transcription regulatory region sequence-specific DNA binding; F:RNA polymerase II transcription regulatory region sequence-specific DNA binding; F:DNA-binding transcription factor activity, RNA polymerase II-specific; F:nucleic acid binding; F:DNA binding; F:DNA helicase activity; F:catalytic activity; F:DNA…	PF13692 (PFAM); mobidb-lite (MOBIDB_LITE); mobidb-lite (MOBIDB_LITE); cd03816 (CDD); SSF53756 (SUPERFAMILY); SSF53756 (SUPERFAMILY)	no GO terms	no GO terms	C:GO:0005622;C:GO:0032991;C:GO:0043226;C:GO:0043229;C:GO:0110165;F:GO:0003824;F:GO:0016740;P:GO:0008152;P:GO:0009058	C:cellular anatomical entity;C:intracellular;C:intracellular organelle;C:organelle;C:protein-containing complex;F:catalytic activity;F:transferase activity;P:biosynthetic process;P:metabolic process
31769		-0.449364	2.75355	0.0527301	0.81838	1	AGS09344.1 a1 homeodomain mating type protein	EC:2.7.7.48	RNA-directed RNA polymerase	C:GO:0005622; F:GO:0016779; C:GO:0032991; P:GO:0034641; P:GO:0044281	C:intracellular anatomical structure; F:nucleotidyltransferase activity; C:protein-containing complex; P:cellular nitrogen compound metabolic process; P:small molecule metabolic process	IPR007855 (PFAM)	F:GO:0003968	F:RNA-directed 5'-3' RNA polymerase activity	C:GO:0005622;C:GO:0032991;F:GO:0003824;F:GO:0016740;P:GO:0006807;P:GO:0008152;P:GO:0009987;P:GO:0034641;P:GO:0044237;P:GO:0044281	C:intracellular;C:protein-containing complex;F:catalytic activity;F:transferase activity;P:cellular metabolic process;P:cellular nitrogen compound metabolic process;P:cellular process;P:metabolic process;P:nitrogen compound metabolic process;P:small molecule metabolic process
31829	quinone oxidoreductase 9	0	2.53441	0	1	1	XP_009541731.1 quinone oxidoreductase 9			F:GO:0016491	F:oxidoreductase activity	IPR020843 (SMART); G3DSA:3.40.50.720 (GENE3D); IPR013149 (PFAM); IPR013154 (PFAM); G3DSA:3.90.180.10 (GENE3D); IPR036291 (SUPERFAMILY); IPR011032 (SUPERFAMILY)	F:GO:0016491; P:GO:0055114	F:oxidoreductase activity; P:oxidation-reduction process	F:GO:0003824;F:GO:0005488;F:GO:0016491;F:GO:0016614;P:GO:0008152;P:GO:0055114	F:binding;F:catalytic activity;F:oxidoreductase activity;F:oxidoreductase activity, acting on CH-OH group of donors;P:metabolic process;P:oxidation-reduction process
31896	Metallo peptidase M16B	-0.9999	5.42453	4.81246	0.0282589	0.410629	XP_009541732.1 Metallo peptidase M16B	EC:3.4.24	Acting on peptide bonds (peptidases)	F:GO:0008233; F:GO:0043167	F:peptidase activity; F:ion binding	Coil (COILS); IPR011765 (PFAM); G3DSA:3.30.830.10 (GENE3D); G3DSA:3.30.830.10 (GENE3D); IPR007863 (PFAM); IPR032632 (PFAM); mobidb-lite (MOBIDB_LITE); mobidb-lite (MOBIDB_LITE); IPR001431 (PROSITE_PATTERNS); IPR011249 (SUPERFAMILY); IPR011249 (SUPERFAMILY); IPR011249 (SUPERFAMILY); IPR011249 (SUPERFAMILY)	F:GO:0003824; F:GO:0004222; P:GO:0006508; F:GO:0046872	F:catalytic activity; F:metalloendopeptidase activity; P:proteolysis; F:metal ion binding	F:GO:0003824;F:GO:0005488;F:GO:0043167	F:binding;F:catalytic activity;F:ion binding
31970		0.876356	5.23013	3.00206	0.0831645	0.809135	XP_009547970.1 putative cla4-like kinase			P:GO:0006464; F:GO:0016301; F:GO:0043167	P:cellular protein modification process; F:kinase activity; F:ion binding	Coil (COILS); Coil (COILS); IPR001245 (PFAM); G3DSA:1.10.510.10 (GENE3D); mobidb-lite (MOBIDB_LITE); mobidb-lite (MOBIDB_LITE); mobidb-lite (MOBIDB_LITE); mobidb-lite (MOBIDB_LITE); mobidb-lite (MOBIDB_LITE); mobidb-lite (MOBIDB_LITE); mobidb-lite (MOBIDB_LITE); mobidb-lite (MOBIDB_LITE); mobidb-lite (MOBIDB_LITE); IPR000719 (PROSITE_PROFILES); cd13999 (CDD); IPR011009 (SUPERFAMILY)	F:GO:0004672; F:GO:0005524; P:GO:0006468	F:protein kinase activity; F:ATP binding; P:protein phosphorylation	C:GO:0005622;C:GO:0032991;C:GO:0043226;C:GO:0043229;C:GO:0110165;F:GO:0000166;F:GO:0003824;F:GO:0005488;F:GO:0005524;F:GO:0008144;F:GO:0016740;F:GO:0016773;F:GO:0017076;F:GO:0030554;F:GO:0032553;F:GO:0032555;F:GO:0032559;F:GO:0035639;F:GO:0036094;F:GO:0043167;F:GO:0043168;F:GO:0097159;F:GO:0097367;F:GO:1901265;F:GO:1901363;P:GO:0006082;P:GO:0006520;P:GO:0006793;P:GO:0006796;P:GO:0006807;P:GO:0008…	C:cellular anatomical entity;C:intracellular;C:intracellular organelle;C:organelle;C:protein-containing complex;F:adenyl nucleotide binding;F:adenyl ribonucleotide binding;F:anion binding;F:ATP binding;F:binding;F:carbohydrate derivative binding;F:catalytic activity;F:drug binding;F:heterocyclic compound binding;F:ion binding;F:nucleoside phosphate binding;F:nucleotide binding;F:organic cyclic co…
32020		0.653332	3.97968	0.527015	0.467868	1	XP_009541734.1 hypothetical protein HETIRDRAFT_32020			C:GO:0005886; P:GO:0006629; P:GO:0006644; P:GO:0008654; C:GO:0016020; C:GO:0016021; F:GO:0016740; F:GO:0016746; F:GO:0043772	C:plasma membrane; P:lipid metabolic process; P:phospholipid metabolic process; P:phospholipid biosynthetic process; C:membrane; C:integral component of membrane; F:transferase activity; F:transferase activity, transferring acyl groups; F:acyl-phosphate glycerol-3-phosphate acyltransferase activity	IPR010414 (PFAM); G3DSA:2.80.10.50 (GENE3D); IPR008999 (SUPERFAMILY)	no GO terms	no GO terms
32058	Mitochondrial carrier protein	-0.449991	2.95932	0.0802453	0.776966	1	XP_009541735.1 mitochondrial carrier protein			C:GO:0000139; F:GO:0000166; C:GO:0000936; P:GO:0001764; P:GO:0001934; F:GO:0003677; F:GO:0003735; F:GO:0003824; F:GO:0003924; F:GO:0003993; F:GO:0004113; F:GO:0004148; F:GO:0004312; F:GO:0004364; F:GO:0004672; F:GO:0005179; F:GO:0005184; F:GO:0005185; F:GO:0005198; F:GO:0005506; F:GO:0005515; F:GO:0005524; F:GO:0005525; C:GO:0005576; C:GO:0005615; C:GO:0005618; C:GO:0005621; C:GO:0005623; C:GO:00…	C:Golgi membrane; F:nucleotide binding; C:primary cell septum; P:neuron migration; P:positive regulation of protein phosphorylation; F:DNA binding; F:structural constituent of ribosome; F:catalytic activity; F:GTPase activity; F:acid phosphatase activity; F:2',3'-cyclic-nucleotide 3'-phosphodiesterase activity; F:dihydrolipoyl dehydrogenase activity; F:fatty acid synthase activity; F:glutathione …	IPR018108 (PFAM); IPR023395 (G3DSA:1.50.40.GENE3D); IPR018108 (PROSITE_PROFILES); IPR018108 (PROSITE_PROFILES); IPR018108 (PROSITE_PROFILES); IPR023395 (SUPERFAMILY)	no GO terms	no GO terms	P:GO:0006810;P:GO:0051179;P:GO:0051234	P:establishment of localization;P:localization;P:transport
32066	sulfide:quinone oxidoreductase	-1.16747	7.25397	18.5267	1.68e-05	0.000939031	XP_009541736.1 sulfide:quinone oxidoreductase			F:GO:0016491	F:oxidoreductase activity	PR00368 (PRINTS); IPR036188 (G3DSA:3.50.50.GENE3D); IPR036188 (G3DSA:3.50.50.GENE3D); IPR023753 (PFAM); IPR036188 (SUPERFAMILY); IPR036188 (SUPERFAMILY)	F:GO:0016491; P:GO:0055114	F:oxidoreductase activity; P:oxidation-reduction process	F:GO:0003824;F:GO:0016491;P:GO:0008152;P:GO:0055114	F:catalytic activity;F:oxidoreductase activity;P:metabolic process;P:oxidation-reduction process
32170	Alpha/beta hydrolase, Esterase/lipase/thioesterase	0.764689	4.37222	1.08231	0.298187	1	XP_009541737.1 Alpha/beta hydrolase			C:GO:0000786; F:GO:0003677; F:GO:0004222; C:GO:0005886; P:GO:0006508; P:GO:0006509; P:GO:0007219; F:GO:0008237; P:GO:0008360; C:GO:0016020; C:GO:0016021; F:GO:0016491; C:GO:0042025; F:GO:0046872; P:GO:0055114	C:nucleosome; F:DNA binding; F:metalloendopeptidase activity; C:plasma membrane; P:proteolysis; P:membrane protein ectodomain proteolysis; P:Notch signaling pathway; F:metallopeptidase activity; P:regulation of cell shape; C:membrane; C:integral component of membrane; F:oxidoreductase activity; C:host cell nucleus; F:metal ion binding; P:oxidation-reduction process	IPR000073 (PFAM); IPR029058 (G3DSA:3.40.50.GENE3D); IPR012020 (PIRSF); IPR029058 (SUPERFAMILY)	no GO terms	no GO terms
32194	AAA family ATPase (CDC48 subfamily) containing the peptidase M41 domain	0.769204	7.41859	8.53956	0.00347655	0.085058	XP_009546311.1 26S proteasome regulatory complex, ATPase RPT5	EC:3.4.24	Acting on peptide bonds (peptidases)	C:GO:0005575; F:GO:0008233; F:GO:0043167	C:cellular_component; F:peptidase activity; F:ion binding	Coil (COILS); IPR003593 (SMART); IPR041569 (PFAM); IPR037219 (G3DSA:1.20.58.GENE3D); IPR005936 (TIGRFAM); G3DSA:1.10.8.60 (GENE3D); IPR003959 (PFAM); G3DSA:3.40.50.300 (GENE3D); IPR000642 (PFAM); mobidb-lite (MOBIDB_LITE); IPR003960 (PROSITE_PATTERNS); cd00009 (CDD); IPR037219 (SUPERFAMILY); IPR027417 (SUPERFAMILY)	F:GO:0004222; F:GO:0005524; P:GO:0006508; C:GO:0016020	F:metalloendopeptidase activity; F:ATP binding; P:proteolysis; C:membrane	F:GO:0003824;F:GO:0005488;F:GO:0043167;P:GO:0008152;P:GO:0009056	F:binding;F:catalytic activity;F:ion binding;P:catabolic process;P:metabolic process
32207	Glycosyltransferase Family 15 protein	0.53315	4.041	0.388331	0.53318	1	XP_009541739.1 glycosyltransferase family 15 protein			C:GO:0005794; P:GO:0006464; P:GO:0009058; F:GO:0016757; C:GO:0032991	C:Golgi apparatus; P:cellular protein modification process; P:biosynthetic process; F:transferase activity, transferring glycosyl groups; C:protein-containing complex	IPR002685 (PIRSF); IPR002685 (PFAM); IPR029044 (G3DSA:3.90.550.GENE3D); IPR029044 (SUPERFAMILY)	F:GO:0000030; P:GO:0006486; C:GO:0016020	F:mannosyltransferase activity; P:protein glycosylation; C:membrane	C:GO:0005622;C:GO:0016020;C:GO:0016021;C:GO:0031224;C:GO:0032991;C:GO:0043226;C:GO:0043229;C:GO:0110165;F:GO:0003824;F:GO:0016740;P:GO:0006807;P:GO:0008152;P:GO:0009058;P:GO:0009059;P:GO:0009987;P:GO:0019538;P:GO:0034645;P:GO:0043170;P:GO:0044237;P:GO:0044238;P:GO:0044249;P:GO:0044260;P:GO:0044267;P:GO:0071704;P:GO:1901564;P:GO:1901566;P:GO:1901576	C:cellular anatomical entity;C:integral component of membrane;C:intracellular;C:intracellular organelle;C:intrinsic component of membrane;C:membrane;C:organelle;C:protein-containing complex;F:catalytic activity;F:transferase activity;P:biosynthetic process;P:cellular biosynthetic process;P:cellular macromolecule biosynthetic process;P:cellular macromolecule metabolic process;P:cellular metabolic …
32273	Glycoside Hydrolase Family 13 / Glycosyltransferase Family 5 protein	0.775126	10.7243	15.1645	9.87e-05	0.00430071	XP_009541740.1 glycosyltransferase family 5 protein			F:GO:0003674; P:GO:0005975	F:molecular_function; P:carbohydrate metabolic process	IPR006047 (SMART); IPR001296 (PFAM); G3DSA:3.40.50.2000 (GENE3D); IPR013534 (PFAM); G3DSA:3.20.20.80 (GENE3D); G3DSA:3.40.50.2000 (GENE3D); IPR006047 (PFAM); G3DSA:3.20.20.80 (GENE3D); mobidb-lite (MOBIDB_LITE); mobidb-lite (MOBIDB_LITE); mobidb-lite (MOBIDB_LITE); mobidb-lite (MOBIDB_LITE); cd11323 (CDD); cd03791 (CDD); SSF53756 (SUPERFAMILY); IPR017853 (SUPERFAMILY)	F:GO:0003824; P:GO:0005975	F:catalytic activity; P:carbohydrate metabolic process	F:GO:0003824;F:GO:0005488;F:GO:0016740;F:GO:0043167;P:GO:0005975;P:GO:0008152;P:GO:0009058;P:GO:0044238;P:GO:0071704	F:binding;F:catalytic activity;F:ion binding;F:transferase activity;P:biosynthetic process;P:carbohydrate metabolic process;P:metabolic process;P:organic substance metabolic process;P:primary metabolic process
32392	metallo peptidase M13	-0.919574	4.64659	2.20882	0.137229	1	XP_009541741.1 metallo peptidase M13	EC:3.4.24	Acting on peptide bonds (peptidases)	F:GO:0008233	F:peptidase activity	IPR018497 (PRINTS); IPR042089 (G3DSA:1.10.1380.GENE3D); IPR018497 (PFAM); IPR024079 (G3DSA:3.40.390.GENE3D); IPR008753 (PFAM); mobidb-lite (MOBIDB_LITE); mobidb-lite (MOBIDB_LITE); IPR000718 (CDD); SSF55486 (SUPERFAMILY)	F:GO:0004222; P:GO:0006508; F:GO:0008237	F:metalloendopeptidase activity; P:proteolysis; F:metallopeptidase activity	C:GO:0016020;C:GO:0110165;F:GO:0003824;F:GO:0005488;F:GO:0043167;F:GO:0043169;F:GO:0046872;P:GO:0006807;P:GO:0008152;P:GO:0019538;P:GO:0043170;P:GO:0044238;P:GO:0071704;P:GO:1901564	C:cellular anatomical entity;C:membrane;F:binding;F:catalytic activity;F:cation binding;F:ion binding;F:metal ion binding;P:macromolecule metabolic process;P:metabolic process;P:nitrogen compound metabolic process;P:organic substance metabolic process;P:organonitrogen compound metabolic process;P:primary metabolic process;P:protein metabolic process
32421	signal recognition particle receptor (general secretory pathway)	-1.06919	3.03537	0.503845	0.477819	1	XP_009541742.1 signal recognition particle receptor	EC:3.6.1.15	Nucleoside-triphosphate phosphatase	F:GO:0003924; C:GO:0005783; P:GO:0006605; C:GO:0032991; F:GO:0043167	F:GTPase activity; C:endoplasmic reticulum; P:protein targeting; C:protein-containing complex; F:ion binding	IPR000897 (SMART); IPR003593 (SMART); IPR013822 (SMART); IPR013822 (PFAM); G3DSA:3.30.450.60 (GENE3D); G3DSA:3.40.50.300 (GENE3D); IPR042101 (G3DSA:1.20.120.GENE3D); IPR000897 (PFAM); IPR007222 (PFAM); mobidb-lite (MOBIDB_LITE); mobidb-lite (MOBIDB_LITE); mobidb-lite (MOBIDB_LITE); mobidb-lite (MOBIDB_LITE); IPR000897 (PROSITE_PATTERNS); cd14826 (CDD); cd17876 (CDD); IPR011012 (SUPERFAMILY); IPR0…	F:GO:0003924; F:GO:0005047; F:GO:0005525; C:GO:0005785; P:GO:0006614; P:GO:0006886	F:GTPase activity; F:signal recognition particle binding; F:GTP binding; C:signal recognition particle receptor complex; P:SRP-dependent cotranslational protein targeting to membrane; P:intracellular protein transport	C:GO:0005622;C:GO:0032991;C:GO:0043226;C:GO:0043229;C:GO:0110165;F:GO:0003723;F:GO:0003824;F:GO:0005488;F:GO:0043167;F:GO:0097159;F:GO:1901363;P:GO:0006810;P:GO:0051179;P:GO:0051234	C:cellular anatomical entity;C:intracellular;C:intracellular organelle;C:organelle;C:protein-containing complex;F:binding;F:catalytic activity;F:heterocyclic compound binding;F:ion binding;F:organic cyclic compound binding;F:RNA binding;P:establishment of localization;P:localization;P:transport
32529		-0.567869	7.80231	5.49561	0.0190679	0.315824	XP_009549079.1 P-type ATPase	EC:2.7.1.105	6-phosphofructo-2-kinase	P:GO:0005975; F:GO:0016301; F:GO:0043167; P:GO:0044281	P:carbohydrate metabolic process; F:kinase activity; F:ion binding; P:small molecule metabolic process	Coil (COILS); IPR003094 (PRINTS); IPR013078 (SMART); G3DSA:3.40.50.300 (GENE3D); IPR013078 (PFAM); IPR029033 (G3DSA:3.40.50.GENE3D); IPR013079 (PFAM); PIRSF000709 (PIRSF); mobidb-lite (MOBIDB_LITE); mobidb-lite (MOBIDB_LITE); IPR013078 (CDD); IPR029033 (SUPERFAMILY); IPR027417 (SUPERFAMILY)	F:GO:0003824; F:GO:0003873; F:GO:0005524; P:GO:0006000; P:GO:0006003	F:catalytic activity; F:6-phosphofructo-2-kinase activity; F:ATP binding; P:fructose metabolic process; P:fructose 2,6-bisphosphate metabolic process	F:GO:0000166;F:GO:0003824;F:GO:0005488;F:GO:0005524;F:GO:0008144;F:GO:0016740;F:GO:0016773;F:GO:0017076;F:GO:0030554;F:GO:0032553;F:GO:0032555;F:GO:0032559;F:GO:0035639;F:GO:0036094;F:GO:0043167;F:GO:0043168;F:GO:0097159;F:GO:0097367;F:GO:1901265;F:GO:1901363;P:GO:0005975;P:GO:0005996;P:GO:0006793;P:GO:0006796;P:GO:0008152;P:GO:0009987;P:GO:0019318;P:GO:0019637;P:GO:0044237;P:GO:0044238;P:GO:0044…	F:adenyl nucleotide binding;F:adenyl ribonucleotide binding;F:anion binding;F:ATP binding;F:binding;F:carbohydrate derivative binding;F:catalytic activity;F:drug binding;F:heterocyclic compound binding;F:ion binding;F:nucleoside phosphate binding;F:nucleotide binding;F:organic cyclic compound binding;F:phosphotransferase activity, alcohol group as acceptor;F:purine nucleotide binding;F:purine rib…
32539	AAA ATPase	0.410103	8.87697	3.51961	0.0606523	0.679308	XP_009541744.1 AAA ATPase			C:GO:0005737; P:GO:0009056; F:GO:0043167	C:cytoplasm; P:catabolic process; F:ion binding	IPR003593 (SMART); G3DSA:3.40.50.300 (GENE3D); IPR003959 (PFAM); G3DSA:2.40.50.140 (GENE3D); IPR005937 (TIGRFAM); G3DSA:1.10.8.60 (GENE3D); IPR003960 (PROSITE_PATTERNS); cd00009 (CDD); IPR027417 (SUPERFAMILY)	F:GO:0005524; C:GO:0005737; F:GO:0016787; P:GO:0030163	F:ATP binding; C:cytoplasm; F:hydrolase activity; P:protein catabolic process	C:GO:0005622;C:GO:0043226;C:GO:0043229;C:GO:0110165;F:GO:0005488;F:GO:0043167;P:GO:0008152;P:GO:0009056	C:cellular anatomical entity;C:intracellular;C:intracellular organelle;C:organelle;F:binding;F:ion binding;P:catabolic process;P:metabolic process
32618	sulfate transporter	3.02111	2.86135	1.98103	0.159288	1	XP_009541745.1 sulfate transporter			C:GO:0005575; F:GO:0022857	C:cellular_component; F:transmembrane transporter activity	IPR011547 (PFAM); IPR001902 (TIGRFAM); IPR002645 (PFAM); mobidb-lite (MOBIDB_LITE); mobidb-lite (MOBIDB_LITE); IPR018045 (PROSITE_PATTERNS); IPR002645 (PROSITE_PROFILES); cd07042 (CDD)	F:GO:0008271; P:GO:0008272; F:GO:0015116; C:GO:0016020; C:GO:0016021; P:GO:0055085	F:secondary active sulfate transmembrane transporter activity; P:sulfate transport; F:sulfate transmembrane transporter activity; C:membrane; C:integral component of membrane; P:transmembrane transport	C:GO:0016020;C:GO:0016021;C:GO:0031224;C:GO:0110165;F:GO:0005215;F:GO:0015075;F:GO:0015291;F:GO:0015318;F:GO:0022804;F:GO:0022853;F:GO:0022857;P:GO:0006810;P:GO:0006820;P:GO:0051179;P:GO:0051234;P:GO:0055085	C:cellular anatomical entity;C:integral component of membrane;C:intrinsic component of membrane;C:membrane;F:active ion transmembrane transporter activity;F:active transmembrane transporter activity;F:inorganic molecular entity transmembrane transporter activity;F:ion transmembrane transporter activity;F:secondary active transmembrane transporter activity;F:transmembrane transporter activity;F:tr…
32667		0.488732	8.05642	4.28566	0.0384399	0.506839	XP_009541746.1 hypothetical protein HETIRDRAFT_32667			F:GO:0003723; P:GO:0034641	F:RNA binding; P:cellular nitrogen compound metabolic process	Coil (COILS); Coil (COILS); Coil (COILS); IPR000061 (SMART); IPR000626 (SMART); IPR022030 (PFAM); IPR000626 (PFAM); IPR000061 (PFAM); IPR035967 (G3DSA:1.10.10.GENE3D); IPR035967 (G3DSA:1.10.10.GENE3D); G3DSA:3.10.20.90 (GENE3D); mobidb-lite (MOBIDB_LITE); mobidb-lite (MOBIDB_LITE); mobidb-lite (MOBIDB_LITE); IPR000626 (PROSITE_PROFILES); IPR000061 (PROSITE_PROFILES); IPR000061 (PROSITE_PROFILES);…	F:GO:0003723; F:GO:0005515; P:GO:0006396	F:RNA binding; F:protein binding; P:RNA processing	F:GO:0003723;F:GO:0005488;F:GO:0097159;F:GO:1901363;P:GO:0006807;P:GO:0008152;P:GO:0009987;P:GO:0019538;P:GO:0034641;P:GO:0043170;P:GO:0044237;P:GO:0044238;P:GO:0044260;P:GO:0044267;P:GO:0071704;P:GO:1901564	F:binding;F:heterocyclic compound binding;F:organic cyclic compound binding;F:RNA binding;P:cellular macromolecule metabolic process;P:cellular metabolic process;P:cellular nitrogen compound metabolic process;P:cellular process;P:cellular protein metabolic process;P:macromolecule metabolic process;P:metabolic process;P:nitrogen compound metabolic process;P:organic substance metabolic process;P:or…
32689		0.509556	8.7981	5.34258	0.0208144	0.331646	XP_009543805.1 hypothetical protein HETIRDRAFT_314180			P:GO:0007165; P:GO:0015031; F:GO:0019899	P:signal transduction; P:protein transport; F:enzyme binding	IPR014877 (SMART); IPR001494 (SMART); IPR013598 (PFAM); IPR011989 (G3DSA:1.25.10.GENE3D); IPR041235 (PFAM); IPR040485 (PFAM); IPR014877 (PFAM); IPR001494 (PFAM); IPR041123 (PFAM); mobidb-lite (MOBIDB_LITE); IPR001494 (PROSITE_PROFILES); IPR016024 (SUPERFAMILY); IPR016024 (SUPERFAMILY)	F:GO:0005049; P:GO:0006886; F:GO:0031267	F:nuclear export signal receptor activity; P:intracellular protein transport; F:small GTPase binding	C:GO:0005622;C:GO:0032991;C:GO:0043226;C:GO:0043229;C:GO:0110165;F:GO:0005488;P:GO:0006810;P:GO:0009987;P:GO:0051179;P:GO:0051234	C:cellular anatomical entity;C:intracellular;C:intracellular organelle;C:organelle;C:protein-containing complex;F:binding;P:cellular process;P:establishment of localization;P:localization;P:transport
32709		-0.13064	5.39867	0.0810364	0.775899	1	XP_009543775.1 aspartic peptidase			F:GO:0000166; F:GO:0003824; F:GO:0004032; F:GO:0004096; F:GO:0004109; F:GO:0004590; F:GO:0004601; F:GO:0005509; F:GO:0005524; C:GO:0005618; C:GO:0005737; C:GO:0005765; C:GO:0005829; C:GO:0005886; P:GO:0006207; P:GO:0006221; P:GO:0006260; P:GO:0006779; P:GO:0006979; F:GO:0008106; F:GO:0016491; F:GO:0016829; F:GO:0016831; F:GO:0016887; F:GO:0020037; F:GO:0022857; P:GO:0042744; C:GO:0043190; P:GO:00…	F:nucleotide binding; F:catalytic activity; F:alditol:NADP+ 1-oxidoreductase activity; F:catalase activity; F:coproporphyrinogen oxidase activity; F:orotidine-5'-phosphate decarboxylase activity; F:peroxidase activity; F:calcium ion binding; F:ATP binding; C:cell wall; C:cytoplasm; C:lysosomal membrane; C:cytosol; C:plasma membrane; P:'de novo' pyrimidine nucleobase biosynthetic process; P:pyrimi…	cd07389 (CDD)	no GO terms	no GO terms
32724		-0.0236212	5.53643	0.0028731	0.957253	1	XP_009541748.1 hypothetical protein HETIRDRAFT_32724			F:GO:0000166; F:GO:0000287; P:GO:0000967; P:GO:0003333; F:GO:0003677; F:GO:0003824; F:GO:0004460; F:GO:0004518; F:GO:0004519; F:GO:0005524; C:GO:0005737; C:GO:0005739; C:GO:0005758; P:GO:0005975; P:GO:0006139; P:GO:0006281; P:GO:0006364; P:GO:0006974; F:GO:0008270; F:GO:0008833; F:GO:0015424; C:GO:0016020; C:GO:0016021; F:GO:0016491; F:GO:0016787; F:GO:0016788; F:GO:0016832; F:GO:0016853; F:GO:00…	F:nucleotide binding; F:magnesium ion binding; P:rRNA 5'-end processing; P:amino acid transmembrane transport; F:DNA binding; F:catalytic activity; F:L-lactate dehydrogenase (cytochrome) activity; F:nuclease activity; F:endonuclease activity; F:ATP binding; C:cytoplasm; C:mitochondrion; C:mitochondrial intermembrane space; P:carbohydrate metabolic process; P:nucleobase-containing compound metabol…	IPR011009 (SUPERFAMILY)	no GO terms	no GO terms
32874	Mn2+ homeostasis protein	-2.971	2.76742	2.27566	0.131425	1	XP_009541749.1 Mn2+ homeostasis protein			P:GO:0006464; P:GO:0006629; P:GO:0009058	P:cellular protein modification process; P:lipid metabolic process; P:biosynthetic process	IPR007217 (PFAM)	P:GO:0006506	P:GPI anchor biosynthetic process	P:GO:0006807;P:GO:0008152;P:GO:0009058;P:GO:0009987;P:GO:0019538;P:GO:0043170;P:GO:0044237;P:GO:0044238;P:GO:0044260;P:GO:0044267;P:GO:0071704;P:GO:1901564	P:biosynthetic process;P:cellular macromolecule metabolic process;P:cellular metabolic process;P:cellular process;P:cellular protein metabolic process;P:macromolecule metabolic process;P:metabolic process;P:nitrogen compound metabolic process;P:organic substance metabolic process;P:organonitrogen compound metabolic process;P:primary metabolic process;P:protein metabolic process
32896	quinone oxidoreductase 10	0	2.53441	0	1	1	XP_009541750.1 quinone oxidoreductase 10			F:GO:0016491	F:oxidoreductase activity	IPR020843 (SMART); G3DSA:3.40.50.720 (GENE3D); G3DSA:3.90.180.10 (GENE3D); IPR013149 (PFAM); IPR013154 (PFAM); cd08276 (CDD); IPR011032 (SUPERFAMILY); IPR036291 (SUPERFAMILY)	F:GO:0016491; P:GO:0055114	F:oxidoreductase activity; P:oxidation-reduction process	F:GO:0003824;F:GO:0005488;F:GO:0016491;F:GO:0016614;P:GO:0008152;P:GO:0055114	F:binding;F:catalytic activity;F:oxidoreductase activity;F:oxidoreductase activity, acting on CH-OH group of donors;P:metabolic process;P:oxidation-reduction process
33030	inorganic phosphate transporter	0.14524	7.59948	0.33869	0.560589	1	XP_009545773.1 inorganic phosphate transporter			C:GO:0005575; F:GO:0022857	C:cellular_component; F:transmembrane transporter activity	IPR005828 (PFAM); mobidb-lite (MOBIDB_LITE); mobidb-lite (MOBIDB_LITE); mobidb-lite (MOBIDB_LITE); IPR005829 (PROSITE_PATTERNS); IPR020846 (PROSITE_PROFILES); cd17364 (CDD); IPR036259 (SUPERFAMILY)	C:GO:0016021; F:GO:0022857; P:GO:0055085	C:integral component of membrane; F:transmembrane transporter activity; P:transmembrane transport	F:GO:0005215;F:GO:0022857	F:transmembrane transporter activity;F:transporter activity
33059		-1.82189	2.95627	1.22836	0.267731	1	XP_009547244.1 SAM-dependent methyltransferase			P:GO:0006464; F:GO:0008168	P:cellular protein modification process; F:methyltransferase activity	Coil (COILS); G3DSA:3.40.50.150 (GENE3D); IPR041698 (PFAM); mobidb-lite (MOBIDB_LITE); IPR025799 (PROSITE_PROFILES); cd02440 (CDD); IPR036236 (SUPERFAMILY); IPR029063 (SUPERFAMILY)	P:GO:0006479; F:GO:0008168	P:protein methylation; F:methyltransferase activity	F:GO:0003824;F:GO:0016740;P:GO:0006082;P:GO:0006520;P:GO:0006790;P:GO:0006807;P:GO:0008152;P:GO:0009066;P:GO:0009987;P:GO:0010467;P:GO:0019538;P:GO:0019752;P:GO:0022613;P:GO:0034641;P:GO:0042254;P:GO:0043170;P:GO:0043436;P:GO:0044085;P:GO:0044237;P:GO:0044238;P:GO:0044260;P:GO:0044267;P:GO:0044281;P:GO:0046483;P:GO:0071704;P:GO:0071840;P:GO:1901360;P:GO:1901564;P:GO:1901605	F:catalytic activity;F:transferase activity;P:alpha-amino acid metabolic process;P:aspartate family amino acid metabolic process;P:carboxylic acid metabolic process;P:cellular amino acid metabolic process;P:cellular component biogenesis;P:cellular component organization or biogenesis;P:cellular macromolecule metabolic process;P:cellular metabolic process;P:cellular nitrogen compound metabolic pro…
33073	Glycoside Hydrolase Family 20 protein	-1.17645	5.48473	6.86435	0.00879569	0.177546	XP_009545775.1 glycoside hydrolase family 20 protein	EC:3.2.1.52	Beta-N-acetylhexosaminidase	P:GO:0005975; P:GO:0006629; P:GO:0009056; F:GO:0016798	P:carbohydrate metabolic process; P:lipid metabolic process; P:catabolic process; F:hydrolase activity, acting on glycosyl bonds	IPR025705 (PRINTS); G3DSA:3.20.20.80 (GENE3D); IPR015883 (PFAM); IPR017853 (SUPERFAMILY)	F:GO:0004553; F:GO:0004563; P:GO:0005975	F:hydrolase activity, hydrolyzing O-glycosyl compounds; F:beta-N-acetylhexosaminidase activity; P:carbohydrate metabolic process	F:GO:0003824;P:GO:0005975;P:GO:0006807;P:GO:0008152;P:GO:0009056;P:GO:0009987;P:GO:0043170;P:GO:0044237;P:GO:0044238;P:GO:0044255;P:GO:0071704;P:GO:1901564;P:GO:1901575	F:catalytic activity;P:carbohydrate metabolic process;P:catabolic process;P:cellular lipid metabolic process;P:cellular metabolic process;P:cellular process;P:macromolecule metabolic process;P:metabolic process;P:nitrogen compound metabolic process;P:organic substance catabolic process;P:organic substance metabolic process;P:organonitrogen compound metabolic process;P:primary metabolic process
33208	Alpha/beta hydrolase, esterase/lipase/thioesterase	0	2.53441	0	1	1	XP_009545776.1 Alpha/beta hydrolase			C:GO:0000139; P:GO:0000423; P:GO:0000479; P:GO:0003400; F:GO:0003677; F:GO:0003824; F:GO:0004364; F:GO:0004521; F:GO:0004573; F:GO:0005080; F:GO:0005096; F:GO:0005515; C:GO:0005634; C:GO:0005730; C:GO:0005737; C:GO:0005776; C:GO:0005783; C:GO:0005789; C:GO:0005794; P:GO:0006396; P:GO:0006749; P:GO:0006886; P:GO:0006888; P:GO:0007005; P:GO:0007032; F:GO:0008270; P:GO:0009311; C:GO:0012507; P:GO:00…	C:Golgi membrane; P:mitophagy; P:endonucleolytic cleavage of tricistronic rRNA transcript (SSU-rRNA, 5.8S rRNA, LSU-rRNA); P:regulation of COPII vesicle coating; F:DNA binding; F:catalytic activity; F:glutathione transferase activity; F:endoribonuclease activity; F:mannosyl-oligosaccharide glucosidase activity; F:protein kinase C binding; F:GTPase activator activity; F:protein binding; C:nucleus;…	IPR000073 (PFAM); IPR029058 (SUPERFAMILY)	no GO terms	no GO terms
33224	Hydrophobin-like protein	0	2.53441	0	1	1	XP_009546891.1 hydrophobin-like protein			F:GO:0005198; C:GO:0005618; P:GO:0071554	F:structural molecule activity; C:cell wall; P:cell wall organization or biogenesis	IPR001338 (SMART); IPR001338 (PFAM)	F:GO:0005199; C:GO:0009277	F:structural constituent of cell wall; C:fungal-type cell wall	C:GO:0110165;F:GO:0005198;P:GO:0009987	C:cellular anatomical entity;F:structural molecule activity;P:cellular process
33306	Glycoside Hydrolase Family 18 protein	0.880256	2.95154	0.263037	0.608043	1	XP_009546892.1 glycoside hydrolase family 18 protein			P:GO:0005975; F:GO:0016798	P:carbohydrate metabolic process; F:hydrolase activity, acting on glycosyl bonds	IPR011583 (SMART); IPR001223 (PFAM); IPR029070 (G3DSA:3.10.50.GENE3D); mobidb-lite (MOBIDB_LITE); IPR001579 (PROSITE_PATTERNS); cd06548 (CDD); IPR017853 (SUPERFAMILY); IPR029070 (SUPERFAMILY)	F:GO:0004553; P:GO:0005975; F:GO:0008061	F:hydrolase activity, hydrolyzing O-glycosyl compounds; P:carbohydrate metabolic process; F:chitin binding	F:GO:0003824;F:GO:0005488;F:GO:0008144;F:GO:0097367;P:GO:0005975;P:GO:0006807;P:GO:0008152;P:GO:0009056;P:GO:0009987;P:GO:0017144;P:GO:0043170;P:GO:0044237;P:GO:0044238;P:GO:0044260;P:GO:0071704;P:GO:1901564;P:GO:1901575	F:binding;F:carbohydrate derivative binding;F:catalytic activity;F:drug binding;P:carbohydrate metabolic process;P:catabolic process;P:cellular macromolecule metabolic process;P:cellular metabolic process;P:cellular process;P:drug metabolic process;P:macromolecule metabolic process;P:metabolic process;P:nitrogen compound metabolic process;P:organic substance catabolic process;P:organic substance …
33335	RNase P	0	2.53441	0	1	1	XP_009546893.1 RNase P			F:GO:0000166; F:GO:0003824; F:GO:0005524; C:GO:0005886; F:GO:0008121; P:GO:0009058; P:GO:0009396; F:GO:0009496; C:GO:0009507; C:GO:0009535; C:GO:0009536; C:GO:0009579; C:GO:0016020; C:GO:0016021; F:GO:0016491; F:GO:0016679; F:GO:0016887; P:GO:0022900; C:GO:0042651; F:GO:0045158; F:GO:0046872; F:GO:0051536; F:GO:0051537; P:GO:0055114	F:nucleotide binding; F:catalytic activity; F:ATP binding; C:plasma membrane; F:ubiquinol-cytochrome-c reductase activity; P:biosynthetic process; P:folic acid-containing compound biosynthetic process; F:plastoquinol--plastocyanin reductase activity; C:chloroplast; C:chloroplast thylakoid membrane; C:plastid; C:thylakoid; C:membrane; C:integral component of membrane; F:oxidoreductase activity; F:…	IPR007175 (PFAM); G3DSA:2.20.25.200 (GENE3D); mobidb-lite (MOBIDB_LITE); mobidb-lite (MOBIDB_LITE); mobidb-lite (MOBIDB_LITE)	no GO terms	no GO terms	C:GO:0005622;C:GO:0032991;F:GO:0003824;P:GO:0006807;P:GO:0008152;P:GO:0009987;P:GO:0034641;P:GO:0043170;P:GO:0044237;P:GO:0044238;P:GO:0046483;P:GO:0071704;P:GO:1901360	C:intracellular;C:protein-containing complex;F:catalytic activity;P:cellular metabolic process;P:cellular nitrogen compound metabolic process;P:cellular process;P:heterocycle metabolic process;P:macromolecule metabolic process;P:metabolic process;P:nitrogen compound metabolic process;P:organic cyclic compound metabolic process;P:organic substance metabolic process;P:primary metabolic process
33336		0	2.53441	0	1	1	XP_009549122.1 Lipase, class 3			C:GO:0005575	C:cellular_component	IPR006614 (SMART); IPR010482 (PFAM); mobidb-lite (MOBIDB_LITE); mobidb-lite (MOBIDB_LITE); mobidb-lite (MOBIDB_LITE); mobidb-lite (MOBIDB_LITE)	C:GO:0016021	C:integral component of membrane
33342		1.73437	3.85834	2.76633	0.0962724	0.889175	AZH23844.1 elongation factor 1-alpha	EC:3.6.1.15	Nucleoside-triphosphate phosphatase	F:GO:0003924; F:GO:0043167	F:GTPase activity; F:ion binding	IPR004161 (PFAM); G3DSA:3.40.50.300 (GENE3D); IPR000795 (PFAM); IPR004160 (PFAM); G3DSA:2.40.30.10 (GENE3D); IPR000795 (PROSITE_PROFILES); cd03708 (CDD); cd03694 (CDD); IPR035531 (CDD); IPR009001 (SUPERFAMILY); IPR009000 (SUPERFAMILY); IPR027417 (SUPERFAMILY)	F:GO:0003924; F:GO:0005525	F:GTPase activity; F:GTP binding	F:GO:0003824;F:GO:0005488;F:GO:0043167;P:GO:0006412;P:GO:0006518;P:GO:0006807;P:GO:0008152;P:GO:0009058;P:GO:0009059;P:GO:0009987;P:GO:0010467;P:GO:0019538;P:GO:0034641;P:GO:0034645;P:GO:0043043;P:GO:0043170;P:GO:0043603;P:GO:0043604;P:GO:0044237;P:GO:0044238;P:GO:0044249;P:GO:0044260;P:GO:0044267;P:GO:0044271;P:GO:0071704;P:GO:1901564;P:GO:1901566;P:GO:1901576	F:binding;F:catalytic activity;F:ion binding;P:amide biosynthetic process;P:biosynthetic process;P:cellular amide metabolic process;P:cellular biosynthetic process;P:cellular macromolecule biosynthetic process;P:cellular macromolecule metabolic process;P:cellular metabolic process;P:cellular nitrogen compound biosynthetic process;P:cellular nitrogen compound metabolic process;P:cellular process;P…
33355		1.38905	7.30105	24.8716	6.15e-07	4.84e-05	AGS09282.1 b1 homeodomain mating type protein			F:GO:0003674	F:molecular_function	IPR000210 (SMART); G3DSA:3.30.710.10 (GENE3D); IPR000210 (PFAM); mobidb-lite (MOBIDB_LITE); mobidb-lite (MOBIDB_LITE); IPR000210 (PROSITE_PROFILES); cd18286 (CDD); cd18292 (CDD); IPR011333 (SUPERFAMILY)	F:GO:0005515	F:protein binding
33408	Esterase/lipase/thioesterase	0	2.53441	0	1	1	XP_009546897.1 Esterase/lipase/thioesterase			F:GO:0003677; F:GO:0003697; F:GO:0003735; F:GO:0003861; C:GO:0005576; C:GO:0005634; C:GO:0005840; P:GO:0006281; P:GO:0006301; P:GO:0006412; P:GO:0006513; P:GO:0006952; P:GO:0007275; F:GO:0008270; P:GO:0008652; P:GO:0009082; P:GO:0009098; C:GO:0009316; P:GO:0009411; C:GO:0015935; F:GO:0016787; F:GO:0016829; F:GO:0017116; P:GO:0017148; F:GO:0030598; P:GO:0032508; F:GO:0042393; C:GO:0042600; F:GO:00…	F:DNA binding; F:single-stranded DNA binding; F:structural constituent of ribosome; F:3-isopropylmalate dehydratase activity; C:extracellular region; C:nucleus; C:ribosome; P:DNA repair; P:postreplication repair; P:translation; P:protein monoubiquitination; P:defense response; P:multicellular organism development; F:zinc ion binding; P:cellular amino acid biosynthetic process; P:branched-chain am…	IPR000073 (PFAM); IPR029058 (G3DSA:3.40.50.GENE3D); IPR029058 (SUPERFAMILY)	no GO terms	no GO terms
33452	Glycoside Hydrolase Family 23 protein	-1.5526	8.95477	48.9075	2.71e-12	5.05e-10	XP_009546898.1 glycoside hydrolase family 23 protein			F:GO:0000166; F:GO:0005524; C:GO:0009507; C:GO:0009536; C:GO:0009570; C:GO:0009579; P:GO:0043085; F:GO:0046863	F:nucleotide binding; F:ATP binding; C:chloroplast; C:plastid; C:chloroplast stroma; C:thylakoid; P:positive regulation of catalytic activity; F:ribulose-1,5-bisphosphate carboxylase/oxygenase activator activity	IPR008258 (PFAM); G3DSA:1.10.530.10 (GENE3D); mobidb-lite (MOBIDB_LITE); mobidb-lite (MOBIDB_LITE); cd13401 (CDD); IPR023346 (SUPERFAMILY)	no GO terms	no GO terms
33507	Putative Glycolipid transfer protein	-0.314833	9.9193	2.37426	0.123356	1	XP_009546899.1 putative glycolipid transfer protein			F:GO:0003674; C:GO:0005737; P:GO:0006810; P:GO:0061024	F:molecular_function; C:cytoplasm; P:transport; P:membrane organization	IPR014830 (PFAM); IPR036497 (G3DSA:1.10.3520.GENE3D); IPR036497 (SUPERFAMILY)	C:GO:0005737; P:GO:0120009; F:GO:0120013	C:cytoplasm; P:intermembrane lipid transfer; F:lipid transfer activity	C:GO:0005622;C:GO:0110165;F:GO:0005215;F:GO:0005319;F:GO:0005488;F:GO:0097367;P:GO:0006810;P:GO:0009987;P:GO:0016043;P:GO:0051179;P:GO:0051234;P:GO:0071840	C:cellular anatomical entity;C:intracellular;F:binding;F:carbohydrate derivative binding;F:lipid transporter activity;F:transporter activity;P:cellular component organization;P:cellular component organization or biogenesis;P:cellular process;P:establishment of localization;P:localization;P:transport
33603		-0.985702	4.82041	2.9391	0.0864644	0.830096	XP_009546900.1 hypothetical protein HETIRDRAFT_33603			C:GO:0005575	C:cellular_component	IPR004240 (PFAM); IPR036259 (SUPERFAMILY)	C:GO:0016021	C:integral component of membrane
33736		-1.29122	8.52679	32.156	1.43e-08	1.45e-06	XP_009546901.1 hypothetical protein HETIRDRAFT_33736			P:GO:0006464; F:GO:0016301; F:GO:0043167	P:cellular protein modification process; F:kinase activity; F:ion binding	IPR000719 (SMART); G3DSA:1.10.510.10 (GENE3D); IPR000719 (PFAM); G3DSA:3.30.200.20 (GENE3D); mobidb-lite (MOBIDB_LITE); mobidb-lite (MOBIDB_LITE); mobidb-lite (MOBIDB_LITE); mobidb-lite (MOBIDB_LITE); mobidb-lite (MOBIDB_LITE); mobidb-lite (MOBIDB_LITE); mobidb-lite (MOBIDB_LITE); mobidb-lite (MOBIDB_LITE); mobidb-lite (MOBIDB_LITE); mobidb-lite (MOBIDB_LITE); IPR008271 (PROSITE_PATTERNS); IPR000…	F:GO:0004672; F:GO:0005524; P:GO:0006468	F:protein kinase activity; F:ATP binding; P:protein phosphorylation	C:GO:0005622;C:GO:0032991;C:GO:0043226;C:GO:0043229;C:GO:0110165;F:GO:0000166;F:GO:0003824;F:GO:0005488;F:GO:0005524;F:GO:0008144;F:GO:0016740;F:GO:0016773;F:GO:0017076;F:GO:0030554;F:GO:0032553;F:GO:0032555;F:GO:0032559;F:GO:0035639;F:GO:0036094;F:GO:0043167;F:GO:0043168;F:GO:0097159;F:GO:0097367;F:GO:1901265;F:GO:1901363;P:GO:0006082;P:GO:0006520;P:GO:0006793;P:GO:0006796;P:GO:0006807;P:GO:0008…	C:cellular anatomical entity;C:intracellular;C:intracellular organelle;C:organelle;C:protein-containing complex;F:adenyl nucleotide binding;F:adenyl ribonucleotide binding;F:anion binding;F:ATP binding;F:binding;F:carbohydrate derivative binding;F:catalytic activity;F:drug binding;F:heterocyclic compound binding;F:ion binding;F:nucleoside phosphate binding;F:nucleotide binding;F:organic cyclic co…
33779	ABC transporter	-0.700702	8.99676	10.4521	0.00122587	0.0370334	XP_009546902.1 ABC transporter	EC:3.6.1.3; EC:3.6.1.15	Adenosinetriphosphatase; Nucleoside-triphosphate phosphatase	C:GO:0005575; F:GO:0016887; F:GO:0022857; F:GO:0043167	C:cellular_component; F:ATPase activity; F:transmembrane transporter activity; F:ion binding	IPR003593 (SMART); IPR003439 (PFAM); G3DSA:3.40.50.300 (GENE3D); IPR011527 (PFAM); IPR036640 (G3DSA:1.20.1560.GENE3D); mobidb-lite (MOBIDB_LITE); mobidb-lite (MOBIDB_LITE); mobidb-lite (MOBIDB_LITE); mobidb-lite (MOBIDB_LITE); mobidb-lite (MOBIDB_LITE); IPR017871 (PROSITE_PATTERNS); IPR003439 (PROSITE_PROFILES); IPR011527 (PROSITE_PROFILES); cd18583 (CDD); IPR036640 (SUPERFAMILY); IPR027417 (SUPE…	F:GO:0005524; C:GO:0016021; F:GO:0016887; F:GO:0042626; P:GO:0055085	F:ATP binding; C:integral component of membrane; F:ATPase activity; F:ATPase-coupled transmembrane transporter activity; P:transmembrane transport	F:GO:0003824;F:GO:0005215;F:GO:0005488;F:GO:0022857;F:GO:0043167	F:binding;F:catalytic activity;F:ion binding;F:transmembrane transporter activity;F:transporter activity
33841	Aspartic peptidase A22B	0.766781	2.94161	0.206439	0.649574	1	XP_009546903.1 aspartic peptidase A22B	EC:3.4.23	Acting on peptide bonds (peptidases)	C:GO:0005575; F:GO:0008233	C:cellular_component; F:peptidase activity	Coil (COILS); IPR006639 (SMART); IPR007369 (PFAM); mobidb-lite (MOBIDB_LITE); mobidb-lite (MOBIDB_LITE)	F:GO:0004190; C:GO:0016021	F:aspartic-type endopeptidase activity; C:integral component of membrane	C:GO:0005622;C:GO:0032991;C:GO:0043226;C:GO:0043229;C:GO:0110165;F:GO:0003824	C:cellular anatomical entity;C:intracellular;C:intracellular organelle;C:organelle;C:protein-containing complex;F:catalytic activity
33922		0.673902	7.99139	7.94063	0.00483548	0.112349	XP_009546904.1 hypothetical protein HETIRDRAFT_33922			F:GO:0003677; F:GO:0003700; C:GO:0005634; P:GO:0009058; P:GO:0034641; F:GO:0043167	F:DNA binding; F:DNA-binding transcription factor activity; C:nucleus; P:biosynthetic process; P:cellular nitrogen compound metabolic process; F:ion binding	Coil (COILS); IPR001138 (SMART); IPR007219 (PFAM); IPR036864 (G3DSA:4.10.240.GENE3D); IPR001138 (PFAM); mobidb-lite (MOBIDB_LITE); mobidb-lite (MOBIDB_LITE); IPR001138 (PROSITE_PATTERNS); IPR001138 (PROSITE_PROFILES); cd12148 (CDD); IPR001138 (CDD); cd14725 (CDD); IPR036864 (SUPERFAMILY)	F:GO:0000981; F:GO:0003677; C:GO:0005634; P:GO:0006351; P:GO:0006355; F:GO:0008270	F:DNA-binding transcription factor activity, RNA polymerase II-specific; F:DNA binding; C:nucleus; P:transcription, DNA-templated; P:regulation of transcription, DNA-templated; F:zinc ion binding	C:GO:0005622;C:GO:0032991;C:GO:0043226;C:GO:0043229;C:GO:0110165;F:GO:0005488;F:GO:0043167;F:GO:0043169;F:GO:0046872;F:GO:0097159;F:GO:1901363;P:GO:0006807;P:GO:0008152;P:GO:0009058;P:GO:0009059;P:GO:0009987;P:GO:0010467;P:GO:0018130;P:GO:0019438;P:GO:0034641;P:GO:0034645;P:GO:0043170;P:GO:0044237;P:GO:0044238;P:GO:0044249;P:GO:0044260;P:GO:0044271;P:GO:0046483;P:GO:0071704;P:GO:1901360;P:GO:1901…	C:cellular anatomical entity;C:intracellular;C:intracellular organelle;C:organelle;C:protein-containing complex;F:binding;F:cation binding;F:heterocyclic compound binding;F:ion binding;F:metal ion binding;F:organic cyclic compound binding;P:aromatic compound biosynthetic process;P:biosynthetic process;P:cellular biosynthetic process;P:cellular macromolecule biosynthetic process;P:cellular macromo…
34038		1.30996	5.20722	6.20789	0.0127212	0.235149	AZH23844.1 elongation factor 1-alpha	EC:3.6.1.15	Nucleoside-triphosphate phosphatase	F:GO:0003924; C:GO:0005737; C:GO:0005840; P:GO:0006457; F:GO:0008135; C:GO:0032991; P:GO:0034655; F:GO:0043167	F:GTPase activity; C:cytoplasm; C:ribosome; P:protein folding; F:translation factor activity, RNA binding; C:protein-containing complex; P:nucleobase-containing compound catabolic process; F:ion binding	IPR000795 (PRINTS); IPR003285 (PRINTS); G3DSA:2.40.30.10 (GENE3D); G3DSA:3.40.50.300 (GENE3D); IPR004160 (PFAM); IPR000795 (PFAM); G3DSA:2.40.30.10 (GENE3D); IPR004161 (PFAM); IPR031157 (PROSITE_PATTERNS); IPR000795 (PROSITE_PROFILES); cd04089 (CDD); cd01883 (CDD); cd03704 (CDD); IPR009001 (SUPERFAMILY); IPR009000 (SUPERFAMILY); IPR027417 (SUPERFAMILY)	P:GO:0000288; F:GO:0003747; F:GO:0003924; F:GO:0005525; P:GO:0006415	P:nuclear-transcribed mRNA catabolic process, deadenylation-dependent decay; F:translation release factor activity; F:GTPase activity; F:GTP binding; P:translational termination	C:GO:0005622;C:GO:0005840;C:GO:0032991;C:GO:0043226;C:GO:0043228;C:GO:0043229;C:GO:0043232;C:GO:0110165;F:GO:0000166;F:GO:0003723;F:GO:0003824;F:GO:0005488;F:GO:0017076;F:GO:0032553;F:GO:0032555;F:GO:0035639;F:GO:0036094;F:GO:0043167;F:GO:0043168;F:GO:0097159;F:GO:0097367;F:GO:1901265;F:GO:1901363;P:GO:0006412;P:GO:0006518;P:GO:0006807;P:GO:0008152;P:GO:0009056;P:GO:0009058;P:GO:0009059;P:GO:0009…	C:cellular anatomical entity;C:intracellular;C:intracellular non-membrane-bounded organelle;C:intracellular organelle;C:non-membrane-bounded organelle;C:organelle;C:protein-containing complex;C:ribosome;F:anion binding;F:binding;F:carbohydrate derivative binding;F:catalytic activity;F:heterocyclic compound binding;F:ion binding;F:nucleoside phosphate binding;F:nucleotide binding;F:organic cyclic …
34134		-2.13209	2.65523	1.14101	0.285443	1	XP_009543160.1 hypothetical protein HETIRDRAFT_34134			F:GO:0016491	F:oxidoreductase activity	IPR016163 (G3DSA:3.40.309.GENE3D); IPR016162 (G3DSA:3.40.605.GENE3D); IPR015590 (PFAM); IPR029510 (PROSITE_PATTERNS); cd07114 (CDD); IPR016161 (SUPERFAMILY)	F:GO:0016491; F:GO:0016620; P:GO:0055114	F:oxidoreductase activity; F:oxidoreductase activity, acting on the aldehyde or oxo group of donors, NAD or NADP as acceptor; P:oxidation-reduction process	F:GO:0003824;F:GO:0016491;P:GO:0005975;P:GO:0005996;P:GO:0006006;P:GO:0006082;P:GO:0006090;P:GO:0006094;P:GO:0006096;P:GO:0006165;P:GO:0006520;P:GO:0006568;P:GO:0006576;P:GO:0006586;P:GO:0006757;P:GO:0006766;P:GO:0006767;P:GO:0006793;P:GO:0006796;P:GO:0006807;P:GO:0008152;P:GO:0008610;P:GO:0009056;P:GO:0009058;P:GO:0009066;P:GO:0009072;P:GO:0009132;P:GO:0009135;P:GO:0009179;P:GO:0009185;P:GO:0009…	F:catalytic activity;F:oxidoreductase activity;P:ADP metabolic process;P:alpha-amino acid metabolic process;P:amine metabolic process;P:aromatic amino acid family metabolic process;P:aspartate family amino acid metabolic process;P:ATP generation from ADP;P:ATP metabolic process;P:biosynthetic process;P:carbohydrate biosynthetic process;P:carbohydrate catabolic process;P:carbohydrate metabolic pro…
34180	Glycosyltransferase Family 2 protein	0.481107	8.66581	4.66753	0.0307424	0.439089	XP_009543161.1 glycosyltransferase family 2 protein			P:GO:0000070; F:GO:0000166; P:GO:0000226; P:GO:0000278; P:GO:0000727; F:GO:0000978; P:GO:0003085; F:GO:0003676; F:GO:0003677; F:GO:0003682; F:GO:0003688; F:GO:0003697; F:GO:0003700; F:GO:0003824; F:GO:0003924; F:GO:0003964; F:GO:0004190; F:GO:0004518; F:GO:0004519; F:GO:0004672; F:GO:0004674; F:GO:0004693; F:GO:0004722; F:GO:0005102; F:GO:0005179; F:GO:0005184; F:GO:0005200; F:GO:0005515; F:GO:00…	P:mitotic sister chromatid segregation; F:nucleotide binding; P:microtubule cytoskeleton organization; P:mitotic cell cycle; P:double-strand break repair via break-induced replication; F:RNA polymerase II cis-regulatory region sequence-specific DNA binding; P:negative regulation of systemic arterial blood pressure; F:nucleic acid binding; F:DNA binding; F:chromatin binding; F:DNA replication orig…	IPR001199 (SMART); PF03142 (PFAM); IPR014876 (PFAM); IPR029044 (G3DSA:3.90.550.GENE3D); IPR036400 (G3DSA:3.10.120.GENE3D); G3DSA:1.10.10.60 (GENE3D); IPR001199 (PFAM); mobidb-lite (MOBIDB_LITE); mobidb-lite (MOBIDB_LITE); mobidb-lite (MOBIDB_LITE); IPR001199 (PROSITE_PROFILES); SSF109715 (SUPERFAMILY); IPR029044 (SUPERFAMILY); IPR036400 (SUPERFAMILY)	no GO terms	no GO terms	F:GO:0003824;F:GO:0005488;F:GO:0016740;F:GO:0043167;P:GO:0008152;P:GO:0009058	F:binding;F:catalytic activity;F:ion binding;F:transferase activity;P:biosynthetic process;P:metabolic process
34201		1.17181	5.53401	6.43125	0.0112158	0.214124	XP_009550152.1 terpene cyclase nonplant C1			P:GO:0000162; F:GO:0000166; F:GO:0000977; C:GO:0001405; P:GO:0002098; F:GO:0003676; F:GO:0003677; F:GO:0003824; F:GO:0003993; F:GO:0004650; F:GO:0004834; F:GO:0005319; F:GO:0005515; F:GO:0005516; F:GO:0005524; C:GO:0005576; C:GO:0005618; C:GO:0005634; C:GO:0005737; C:GO:0005739; C:GO:0005773; C:GO:0005783; C:GO:0005794; C:GO:0005886; C:GO:0005887; P:GO:0005975; P:GO:0005977; P:GO:0006357; P:GO:00…	P:tryptophan biosynthetic process; F:nucleotide binding; F:RNA polymerase II transcription regulatory region sequence-specific DNA binding; C:PAM complex, Tim23 associated import motor; P:tRNA wobble uridine modification; F:nucleic acid binding; F:DNA binding; F:catalytic activity; F:acid phosphatase activity; F:polygalacturonase activity; F:tryptophan synthase activity; F:lipid transporter activ…	IPR008949 (G3DSA:1.10.600.GENE3D); IPR008949 (SUPERFAMILY)	no GO terms	no GO terms
34227		-0.31685	7.38006	1.47902	0.223934	1	XP_009540898.1 ubiquitin-conjugating enzyme3 like-protein			F:GO:0000166; F:GO:0003677; F:GO:0003678; F:GO:0003697; F:GO:0003723; F:GO:0003735; F:GO:0003824; F:GO:0003924; F:GO:0004124; F:GO:0004252; F:GO:0004386; F:GO:0004519; F:GO:0004791; F:GO:0004867; F:GO:0005509; F:GO:0005524; F:GO:0005525; C:GO:0005576; C:GO:0005615; C:GO:0005623; C:GO:0005737; C:GO:0005739; C:GO:0005829; C:GO:0005840; C:GO:0005886; C:GO:0005938; P:GO:0006259; P:GO:0006260; P:GO:00…	F:nucleotide binding; F:DNA binding; F:DNA helicase activity; F:single-stranded DNA binding; F:RNA binding; F:structural constituent of ribosome; F:catalytic activity; F:GTPase activity; F:cysteine synthase activity; F:serine-type endopeptidase activity; F:helicase activity; F:endonuclease activity; F:thioredoxin-disulfide reductase activity; F:serine-type endopeptidase inhibitor activity; F:calc…	SM00212 (SMART); G3DSA:1.10.8.10 (GENE3D); IPR000608 (PFAM); IPR016135 (G3DSA:3.10.110.GENE3D); mobidb-lite (MOBIDB_LITE); mobidb-lite (MOBIDB_LITE); IPR000608 (PROSITE_PROFILES); IPR000608 (CDD); IPR016135 (SUPERFAMILY)	no GO terms	no GO terms	P:GO:0006807;P:GO:0008152;P:GO:0009987;P:GO:0019538;P:GO:0043170;P:GO:0044237;P:GO:0044238;P:GO:0044260;P:GO:0044267;P:GO:0071704;P:GO:1901564	P:cellular macromolecule metabolic process;P:cellular metabolic process;P:cellular process;P:cellular protein metabolic process;P:macromolecule metabolic process;P:metabolic process;P:nitrogen compound metabolic process;P:organic substance metabolic process;P:organonitrogen compound metabolic process;P:primary metabolic process;P:protein metabolic process
34260		0.406289	5.41273	0.77237	0.379489	1	XP_009543164.1 hypothetical protein HETIRDRAFT_34260			P:GO:0006464; F:GO:0016874	P:cellular protein modification process; F:ligase activity	IPR000011 (PRINTS); IPR018965 (SMART); IPR000594 (PFAM); IPR018965 (PFAM); IPR042063 (G3DSA:1.10.10.GENE3D); IPR032420 (PFAM); G3DSA:3.40.50.720 (GENE3D); IPR042449 (G3DSA:3.50.50.GENE3D); IPR032418 (PFAM); G3DSA:3.40.50.12550 (GENE3D); IPR018075 (TIGRFAM); IPR038252 (G3DSA:3.10.290.GENE3D); IPR042302 (G3DSA:2.40.30.GENE3D); IPR019572 (PFAM); cd01491 (CDD); cd01490 (CDD); IPR035985 (SUPERFAMILY);…	P:GO:0006464; F:GO:0008641	P:cellular protein modification process; F:ubiquitin-like modifier activating enzyme activity	F:GO:0003824;F:GO:0016740;P:GO:0006807;P:GO:0008152;P:GO:0009987;P:GO:0019538;P:GO:0043170;P:GO:0044237;P:GO:0044238;P:GO:0044260;P:GO:0044267;P:GO:0071704;P:GO:1901564	F:catalytic activity;F:transferase activity;P:cellular macromolecule metabolic process;P:cellular metabolic process;P:cellular process;P:cellular protein metabolic process;P:macromolecule metabolic process;P:metabolic process;P:nitrogen compound metabolic process;P:organic substance metabolic process;P:organonitrogen compound metabolic process;P:primary metabolic process;P:protein metabolic proce…
34312	Glycosyltransferase Family 32 protein	0.22298	7.10088	0.636555	0.424964	1	XP_009543165.1 glycosyltransferase family 32 protein			F:GO:0000166; P:GO:0000186; P:GO:0002168; F:GO:0003824; F:GO:0004672; F:GO:0004674; F:GO:0004683; F:GO:0004709; F:GO:0005515; F:GO:0005516; F:GO:0005524; C:GO:0005623; C:GO:0005634; C:GO:0005737; C:GO:0005829; C:GO:0005886; P:GO:0006468; P:GO:0006952; P:GO:0007165; P:GO:0007173; P:GO:0007265; P:GO:0007283; P:GO:0007298; P:GO:0007362; P:GO:0007369; P:GO:0007427; P:GO:0007430; P:GO:0007465; P:GO:00…	F:nucleotide binding; P:activation of MAPKK activity; P:instar larval development; F:catalytic activity; F:protein kinase activity; F:protein serine/threonine kinase activity; F:calmodulin-dependent protein kinase activity; F:MAP kinase kinase kinase activity; F:protein binding; F:calmodulin binding; F:ATP binding; C:obsolete cell; C:nucleus; C:cytoplasm; C:cytosol; C:plasma membrane; P:protein p…	G3DSA:3.90.550.20 (GENE3D); IPR007577 (PFAM); mobidb-lite (MOBIDB_LITE); mobidb-lite (MOBIDB_LITE); mobidb-lite (MOBIDB_LITE); mobidb-lite (MOBIDB_LITE); IPR029044 (SUPERFAMILY)	no GO terms	no GO terms
34412	putative aspartic peptidase A1	-0.113335	9.9621	0.309306	0.578109	1	XP_009543166.1 putative aspartic peptidase A1	EC:3.4.23	Acting on peptide bonds (peptidases)	C:GO:0005773; F:GO:0008233	C:vacuole; F:peptidase activity	IPR001461 (PRINTS); IPR033121 (PFAM); IPR021109 (G3DSA:2.40.70.GENE3D); IPR021109 (G3DSA:2.40.70.GENE3D); IPR001969 (PROSITE_PATTERNS); IPR001969 (PROSITE_PATTERNS); IPR033121 (PROSITE_PROFILES); IPR033819 (CDD); IPR021109 (SUPERFAMILY)	C:GO:0000324; F:GO:0004190; P:GO:0006508	C:fungal-type vacuole; F:aspartic-type endopeptidase activity; P:proteolysis	C:GO:0005622;C:GO:0043226;C:GO:0043229;C:GO:0110165;F:GO:0003824	C:cellular anatomical entity;C:intracellular;C:intracellular organelle;C:organelle;F:catalytic activity
34584		0.107986	5.4371	0.0567021	0.811787	1	XP_009544405.1 AAA family ATPase, CDC48 subfamily			F:GO:0003735; F:GO:0003824; F:GO:0004619; C:GO:0005634; C:GO:0005737; C:GO:0005739; C:GO:0005741; C:GO:0005758; C:GO:0005829; C:GO:0005840; P:GO:0006094; P:GO:0006096; P:GO:0006412; C:GO:0016020; P:GO:0016567; F:GO:0016853; F:GO:0016868; P:GO:0019941; F:GO:0031386; F:GO:0031625; F:GO:0046872	F:structural constituent of ribosome; F:catalytic activity; F:phosphoglycerate mutase activity; C:nucleus; C:cytoplasm; C:mitochondrion; C:mitochondrial outer membrane; C:mitochondrial intermembrane space; C:cytosol; C:ribosome; P:gluconeogenesis; P:glycolytic process; P:translation; C:membrane; P:protein ubiquitination; F:isomerase activity; F:intramolecular transferase activity, phosphotransfer…	IPR010308 (PFAM); mobidb-lite (MOBIDB_LITE); mobidb-lite (MOBIDB_LITE); mobidb-lite (MOBIDB_LITE); mobidb-lite (MOBIDB_LITE); mobidb-lite (MOBIDB_LITE)	no GO terms	no GO terms
34646		0	2.53441	0	1	1	XP_009543168.1 hypothetical protein HETIRDRAFT_34646			F:GO:0043167	F:ion binding	mobidb-lite (MOBIDB_LITE); mobidb-lite (MOBIDB_LITE); mobidb-lite (MOBIDB_LITE); mobidb-lite (MOBIDB_LITE); mobidb-lite (MOBIDB_LITE); IPR000571 (PROSITE_PROFILES)	F:GO:0046872	F:metal ion binding	F:GO:0005488;F:GO:0043167	F:binding;F:ion binding
34746	Major facilitator superfamily	-1.75916	2.95944	1.15603	0.282295	1	XP_009543169.1 major facilitator superfamily			C:GO:0005575; F:GO:0022857	C:cellular_component; F:transmembrane transporter activity	IPR003663 (PRINTS); IPR005828 (PFAM); G3DSA:1.20.1250.20 (GENE3D); IPR003663 (TIGRFAM); IPR005829 (PROSITE_PATTERNS); IPR005829 (PROSITE_PATTERNS); IPR020846 (PROSITE_PROFILES); cd17356 (CDD); IPR036259 (SUPERFAMILY)	C:GO:0016020; C:GO:0016021; F:GO:0022857; P:GO:0055085	C:membrane; C:integral component of membrane; F:transmembrane transporter activity; P:transmembrane transport	C:GO:0016020;C:GO:0016021;C:GO:0031224;C:GO:0110165;F:GO:0003824;F:GO:0005215;F:GO:0005351;F:GO:0005402;F:GO:0008733;F:GO:0015075;F:GO:0015144;F:GO:0015291;F:GO:0015293;F:GO:0015294;F:GO:0015295;F:GO:0015318;F:GO:0016853;F:GO:0016860;F:GO:0016861;F:GO:0022804;F:GO:0022853;F:GO:0022857;P:GO:0006810;P:GO:0008643;P:GO:0051179;P:GO:0051234;P:GO:0055085	C:cellular anatomical entity;C:integral component of membrane;C:intrinsic component of membrane;C:membrane;F:active ion transmembrane transporter activity;F:active transmembrane transporter activity;F:carbohydrate transmembrane transporter activity;F:carbohydrate:cation symporter activity;F:carbohydrate:proton symporter activity;F:catalytic activity;F:inorganic molecular entity transmembrane tran…
34834	Glutathione S-transferase	2.93433	2.84863	1.88698	0.169549	1	XP_009543170.1 glutathione S-transferase			F:GO:0003674	F:molecular_function	G3DSA:3.40.30.10 (GENE3D); G3DSA:1.20.1050.10 (GENE3D); IPR004045 (PFAM); IPR004046 (PFAM); IPR010987 (PROSITE_PROFILES); IPR004045 (PROSITE_PROFILES); cd03048 (CDD); IPR036249 (SUPERFAMILY); IPR036282 (SUPERFAMILY)	F:GO:0005515	F:protein binding	F:GO:0003824;F:GO:0016740;P:GO:0006790;P:GO:0006807;P:GO:0008152;P:GO:0009987;P:GO:0034641;P:GO:0044237;P:GO:0051186	F:catalytic activity;F:transferase activity;P:cellular metabolic process;P:cellular nitrogen compound metabolic process;P:cellular process;P:cofactor metabolic process;P:metabolic process;P:nitrogen compound metabolic process;P:sulfur compound metabolic process
34965	Cytochrome oxidase assembly factor COX15	1.345	5.36579	7.34129	0.00674099	0.144807	XP_009543171.1 cytochrome oxidase assembly factor COX15			C:GO:0005575; P:GO:0009058; F:GO:0016491; P:GO:0034641; P:GO:0051186	C:cellular_component; P:biosynthetic process; F:oxidoreductase activity; P:cellular nitrogen compound metabolic process; P:obsolete cofactor metabolic process	IPR003780 (PFAM); IPR023754 (HAMAP)	P:GO:0006784; C:GO:0016020; C:GO:0016021; F:GO:0016627; P:GO:0055114	P:heme A biosynthetic process; C:membrane; C:integral component of membrane; F:oxidoreductase activity, acting on the CH-CH group of donors; P:oxidation-reduction process	C:GO:0016020;C:GO:0016021;C:GO:0031224;C:GO:0110165;F:GO:0003824;F:GO:0016491;P:GO:0006807;P:GO:0008152;P:GO:0009058;P:GO:0009987;P:GO:0016043;P:GO:0018130;P:GO:0019438;P:GO:0022607;P:GO:0034641;P:GO:0043933;P:GO:0044085;P:GO:0044237;P:GO:0044249;P:GO:0044271;P:GO:0046483;P:GO:0051186;P:GO:0055114;P:GO:0065003;P:GO:0071704;P:GO:0071840;P:GO:1901360;P:GO:1901362;P:GO:1901564;P:GO:1901566;P:GO:1901…	C:cellular anatomical entity;C:integral component of membrane;C:intrinsic component of membrane;C:membrane;F:catalytic activity;F:oxidoreductase activity;P:aromatic compound biosynthetic process;P:biosynthetic process;P:cellular biosynthetic process;P:cellular component assembly;P:cellular component biogenesis;P:cellular component organization;P:cellular component organization or biogenesis;P:cel…
35001	Mitochondrial F1F0-ATP synthase, subunit d/ATP7	0.246236	6.55288	0.573521	0.448866	1	XP_009543172.1 mitochondrial F1F0-ATP synthase, subunit D/ATP7			C:GO:0005739; P:GO:0009058; F:GO:0022857; C:GO:0032991; P:GO:0034641; P:GO:0044281	C:mitochondrion; P:biosynthetic process; F:transmembrane transporter activity; C:protein-containing complex; P:cellular nitrogen compound metabolic process; P:small molecule metabolic process	Coil (COILS); IPR008689 (PFAM); IPR008689 (PIRSF); IPR036228 (G3DSA:1.20.58.GENE3D); IPR036228 (SUPERFAMILY)	C:GO:0000276; F:GO:0015078; P:GO:0015986	C:mitochondrial proton-transporting ATP synthase complex, coupling factor F(o); F:proton transmembrane transporter activity; P:ATP synthesis coupled proton transport	C:GO:0005622;C:GO:0016020;C:GO:0032991;C:GO:0043226;C:GO:0043229;C:GO:0110165;F:GO:0003824;F:GO:0005215;F:GO:0015075;F:GO:0015318;F:GO:0016740;F:GO:0022804;F:GO:0022853;F:GO:0022857;P:GO:0006793;P:GO:0006796;P:GO:0006807;P:GO:0006810;P:GO:0008152;P:GO:0009058;P:GO:0009987;P:GO:0016310;P:GO:0017144;P:GO:0018130;P:GO:0019438;P:GO:0019637;P:GO:0034641;P:GO:0044237;P:GO:0044238;P:GO:0044249;P:GO:0044…	C:cellular anatomical entity;C:intracellular;C:intracellular organelle;C:membrane;C:organelle;C:protein-containing complex;F:active ion transmembrane transporter activity;F:active transmembrane transporter activity;F:catalytic activity;F:inorganic molecular entity transmembrane transporter activity;F:ion transmembrane transporter activity;F:transferase activity;F:transmembrane transporter activit…
35014		0.0974171	3.04727	0.00335309	0.953824	1	XP_009543173.1 hypothetical protein HETIRDRAFT_35014			F:GO:0003723	F:RNA binding	IPR001313 (SMART); IPR001313 (PFAM); IPR011989 (G3DSA:1.25.10.GENE3D); IPR011989 (G3DSA:1.25.10.GENE3D); mobidb-lite (MOBIDB_LITE); mobidb-lite (MOBIDB_LITE); mobidb-lite (MOBIDB_LITE); mobidb-lite (MOBIDB_LITE); mobidb-lite (MOBIDB_LITE); mobidb-lite (MOBIDB_LITE); mobidb-lite (MOBIDB_LITE); IPR001313 (PROSITE_PROFILES); IPR001313 (PROSITE_PROFILES); IPR001313 (PROSITE_PROFILES); IPR001313 (PROS…	F:GO:0003723	F:RNA binding	F:GO:0003723;F:GO:0005488;F:GO:0097159;F:GO:1901363	F:binding;F:heterocyclic compound binding;F:organic cyclic compound binding;F:RNA binding
35037		0.504069	7.97489	4.45998	0.0347025	0.477802	XP_009543174.1 hypothetical protein HETIRDRAFT_35037			F:GO:0003674	F:molecular_function	Coil (COILS); IPR021933 (PFAM); IPR007042 (PFAM); mobidb-lite (MOBIDB_LITE); mobidb-lite (MOBIDB_LITE); mobidb-lite (MOBIDB_LITE); mobidb-lite (MOBIDB_LITE); mobidb-lite (MOBIDB_LITE); mobidb-lite (MOBIDB_LITE); mobidb-lite (MOBIDB_LITE); mobidb-lite (MOBIDB_LITE); mobidb-lite (MOBIDB_LITE); mobidb-lite (MOBIDB_LITE); mobidb-lite (MOBIDB_LITE); IPR013087 (PROSITE_PATTERNS); IPR013087 (PROSITE_PRO…	F:GO:0003676	F:nucleic acid binding	C:GO:0005622;F:GO:0003824;F:GO:0005488;F:GO:0043167;P:GO:0008152;P:GO:0009058	C:intracellular;F:binding;F:catalytic activity;F:ion binding;P:biosynthetic process;P:metabolic process
35078		-0.627753	5.62088	2.19715	0.138272	1	XP_009553404.1 manganese peroxidase			C:GO:0005737; F:GO:0030234	C:cytoplasm; F:enzyme regulator activity	IPR000406 (PRINTS); IPR000406 (PFAM); IPR024792 (G3DSA:2.70.50.GENE3D); mobidb-lite (MOBIDB_LITE); IPR014756 (SUPERFAMILY)	F:GO:0005094; C:GO:0005737	F:Rho GDP-dissociation inhibitor activity; C:cytoplasm	C:GO:0005622;C:GO:0110165	C:cellular anatomical entity;C:intracellular
35088	threonine protease	-1.23842	6.43498	13.4458	0.000245796	0.00964658	XP_009543176.1 threonine protease	EC:3.4.25	Acting on peptide bonds (peptidases)	C:GO:0005622; F:GO:0008233; P:GO:0009056; C:GO:0032991	C:intracellular anatomical structure; F:peptidase activity; P:catabolic process; C:protein-containing complex	IPR000426 (SMART); IPR000426 (PFAM); IPR029055 (G3DSA:3.60.20.GENE3D); IPR001353 (PFAM); IPR000426 (PROSITE_PATTERNS); IPR023332 (PROSITE_PROFILES); cd03751 (CDD); IPR029055 (SUPERFAMILY)	F:GO:0004175; F:GO:0004298; C:GO:0005839; P:GO:0006511; C:GO:0019773; P:GO:0051603	F:endopeptidase activity; F:threonine-type endopeptidase activity; C:proteasome core complex; P:ubiquitin-dependent protein catabolic process; C:proteasome core complex, alpha-subunit complex; P:proteolysis involved in cellular protein catabolic process	C:GO:0005622;C:GO:0032991;F:GO:0003824;P:GO:0006807;P:GO:0008152;P:GO:0009056;P:GO:0009987;P:GO:0019538;P:GO:0043170;P:GO:0044237;P:GO:0044238;P:GO:0044260;P:GO:0044267;P:GO:0071704;P:GO:1901564;P:GO:1901575	C:intracellular;C:protein-containing complex;F:catalytic activity;P:catabolic process;P:cellular macromolecule metabolic process;P:cellular metabolic process;P:cellular process;P:cellular protein metabolic process;P:macromolecule metabolic process;P:metabolic process;P:nitrogen compound metabolic process;P:organic substance catabolic process;P:organic substance metabolic process;P:organonitrogen …
35202	laccase 2|laccse sensu stricto	7.80562	5.63018	67.4515	2.21e-16	7.38e-14	XP_009543177.1 laccse sensu stricto			F:GO:0016491; F:GO:0043167	F:oxidoreductase activity; F:ion binding	IPR011706 (PFAM); IPR008972 (G3DSA:2.60.40.GENE3D); IPR001117 (PFAM); IPR008972 (G3DSA:2.60.40.GENE3D); IPR011707 (PFAM); IPR008972 (G3DSA:2.60.40.GENE3D); IPR033138 (PROSITE_PATTERNS); cd13856 (CDD); cd13903 (CDD); IPR008972 (SUPERFAMILY); IPR008972 (SUPERFAMILY); IPR008972 (SUPERFAMILY)	F:GO:0005507; F:GO:0016491; P:GO:0055114	F:copper ion binding; F:oxidoreductase activity; P:oxidation-reduction process	F:GO:0003824;F:GO:0005488;F:GO:0016491;F:GO:0043167	F:binding;F:catalytic activity;F:ion binding;F:oxidoreductase activity
35213	MFS monocarboxylate transporter	0	2.53441	0	1	1	XP_009543178.1 MFS monocarboxylate transporter			P:GO:0055085	P:transmembrane transport	IPR011701 (PFAM); G3DSA:1.20.1250.20 (GENE3D); mobidb-lite (MOBIDB_LITE); mobidb-lite (MOBIDB_LITE); cd17352 (CDD); IPR036259 (SUPERFAMILY)	P:GO:0055085	P:transmembrane transport	F:GO:0005488;F:GO:0043167;P:GO:0006810;P:GO:0051179;P:GO:0051234;P:GO:0055085	F:binding;F:ion binding;P:establishment of localization;P:localization;P:transmembrane transport;P:transport
35255	Glutathione S-transferase	0	2.53441	0	1	1	XP_009547905.1 glutathione S-transferase			F:GO:0003674	F:molecular_function	G3DSA:1.20.1050.10 (GENE3D); IPR004045 (PFAM); G3DSA:3.40.30.10 (GENE3D); IPR004046 (PFAM); IPR010987 (PROSITE_PROFILES); IPR004045 (PROSITE_PROFILES); cd03053 (CDD); IPR036282 (SUPERFAMILY); IPR036249 (SUPERFAMILY)	F:GO:0005515	F:protein binding	F:GO:0003824;F:GO:0016740;P:GO:0006790;P:GO:0006807;P:GO:0008152;P:GO:0009987;P:GO:0034641;P:GO:0044237;P:GO:0051186	F:catalytic activity;F:transferase activity;P:cellular metabolic process;P:cellular nitrogen compound metabolic process;P:cellular process;P:cofactor metabolic process;P:metabolic process;P:nitrogen compound metabolic process;P:sulfur compound metabolic process
35279		0	2.53441	0	1	1	XP_009547906.1 hypothetical protein HETIRDRAFT_35279			F:GO:0003674	F:molecular_function	IPR024983 (PFAM); IPR011990 (G3DSA:1.25.40.GENE3D); IPR011990 (G3DSA:1.25.40.GENE3D); IPR011990 (G3DSA:1.25.40.GENE3D); PF13374 (PFAM); mobidb-lite (MOBIDB_LITE); mobidb-lite (MOBIDB_LITE); IPR011990 (SUPERFAMILY); SSF81901 (SUPERFAMILY); IPR011990 (SUPERFAMILY)	F:GO:0005515	F:protein binding	C:GO:0032991;F:GO:0005215;F:GO:0022857	C:protein-containing complex;F:transmembrane transporter activity;F:transporter activity
35301	Metallo peptidase M16B	0.475805	5.46103	1.09211	0.29601	1	XP_009547907.1 Metallo peptidase M16B			F:GO:0043167	F:ion binding	G3DSA:3.30.830.10 (GENE3D); G3DSA:3.30.830.10 (GENE3D); IPR011765 (PFAM); IPR011249 (SUPERFAMILY); IPR011249 (SUPERFAMILY)	F:GO:0003824; F:GO:0046872	F:catalytic activity; F:metal ion binding	C:GO:0005622;C:GO:0032991;F:GO:0003824;F:GO:0005488;F:GO:0016491;F:GO:0043167;P:GO:0006810;P:GO:0008152;P:GO:0009987;P:GO:0044237;P:GO:0051179;P:GO:0051234;P:GO:0055085	C:intracellular;C:protein-containing complex;F:binding;F:catalytic activity;F:ion binding;F:oxidoreductase activity;P:cellular metabolic process;P:cellular process;P:establishment of localization;P:localization;P:metabolic process;P:transmembrane transport;P:transport
35305		0	2.53441	0	1	1	XP_009548721.1 hypothetical protein HETIRDRAFT_428372			C:GO:0000786; F:GO:0000993; P:GO:0001113; P:GO:0002009; P:GO:0002088; F:GO:0003676; F:GO:0003677; F:GO:0003697; F:GO:0003723; F:GO:0003824; F:GO:0004045; F:GO:0004066; F:GO:0004252; F:GO:0004514; F:GO:0004519; F:GO:0004527; F:GO:0005212; F:GO:0005524; C:GO:0005634; C:GO:0005673; C:GO:0005694; C:GO:0005737; C:GO:0005856; C:GO:0005886; P:GO:0006229; P:GO:0006259; P:GO:0006260; P:GO:0006281; P:GO:00…	C:nucleosome; F:RNA polymerase II complex binding; P:transcription open complex formation at RNA polymerase II promoter; P:morphogenesis of an epithelium; P:lens development in camera-type eye; F:nucleic acid binding; F:DNA binding; F:single-stranded DNA binding; F:RNA binding; F:catalytic activity; F:aminoacyl-tRNA hydrolase activity; F:asparagine synthase (glutamine-hydrolyzing) activity; F:ser…	mobidb-lite (MOBIDB_LITE); mobidb-lite (MOBIDB_LITE)	no GO terms	no GO terms
35371	Metallo peptidase M28	0	2.53441	0	1	1	XP_009547908.1 Metallo peptidase M28			F:GO:0000166; P:GO:0000754; C:GO:0000791; C:GO:0000792; F:GO:0002039; F:GO:0003714; F:GO:0003950; F:GO:0004252; F:GO:0004672; F:GO:0004721; F:GO:0004723; F:GO:0005515; F:GO:0005516; F:GO:0005524; C:GO:0005576; C:GO:0005623; C:GO:0005634; C:GO:0005637; C:GO:0005654; C:GO:0005737; C:GO:0005773; C:GO:0005955; P:GO:0006468; P:GO:0006470; P:GO:0006508; P:GO:0006873; P:GO:0007275; F:GO:0008233; F:GO:00…	F:nucleotide binding; P:adaptation of signaling pathway by response to pheromone involved in conjugation with cellular fusion; C:euchromatin; C:heterochromatin; F:p53 binding; F:transcription corepressor activity; F:NAD+ ADP-ribosyltransferase activity; F:serine-type endopeptidase activity; F:protein kinase activity; F:phosphoprotein phosphatase activity; F:calcium-dependent protein serine/threon…	G3DSA:3.40.630.10 (GENE3D); IPR007484 (PFAM); cd03879 (CDD); SSF53187 (SUPERFAMILY)	no GO terms	no GO terms	F:GO:0003824	F:catalytic activity
35399		-0.123727	4.84104	0.0476153	0.827267	1	XP_009547909.1 hypothetical protein HETIRDRAFT_35399			F:GO:0000166; P:GO:0003333; F:GO:0003723; F:GO:0003735; F:GO:0004222; F:GO:0004812; F:GO:0004823; F:GO:0005524; C:GO:0005634; C:GO:0005737; C:GO:0005739; C:GO:0005840; C:GO:0005886; P:GO:0006412; P:GO:0006418; P:GO:0006429; P:GO:0006508; F:GO:0008233; F:GO:0008237; F:GO:0008270; C:GO:0009507; C:GO:0009522; C:GO:0009523; C:GO:0009535; C:GO:0009536; C:GO:0009538; C:GO:0009579; P:GO:0009765; F:GO:00…	F:nucleotide binding; P:amino acid transmembrane transport; F:RNA binding; F:structural constituent of ribosome; F:metalloendopeptidase activity; F:aminoacyl-tRNA ligase activity; F:leucine-tRNA ligase activity; F:ATP binding; C:nucleus; C:cytoplasm; C:mitochondrion; C:ribosome; C:plasma membrane; P:translation; P:tRNA aminoacylation for protein translation; P:leucyl-tRNA aminoacylation; P:proteo…	Coil (COILS); G3DSA:3.40.50.300 (GENE3D); G3DSA:3.40.50.300 (GENE3D); IPR041677 (PFAM); G3DSA:2.40.30.270 (GENE3D); IPR041679 (PFAM); cd18808 (CDD); cd18039 (CDD); IPR027417 (SUPERFAMILY)	no GO terms	no GO terms
35488		0.576768	6.838	3.60973	0.0574477	0.651545	XP_009547910.1 hypothetical protein HETIRDRAFT_35488			F:GO:0004365; C:GO:0005737; P:GO:0006006; P:GO:0006096; F:GO:0016491; F:GO:0016620; F:GO:0050661; F:GO:0051287; P:GO:0055114	F:glyceraldehyde-3-phosphate dehydrogenase (NAD+) (phosphorylating) activity; C:cytoplasm; P:glucose metabolic process; P:glycolytic process; F:oxidoreductase activity; F:oxidoreductase activity, acting on the aldehyde or oxo group of donors, NAD or NADP as acceptor; F:NADP binding; F:NAD binding; P:oxidation-reduction process	Coil (COILS); Coil (COILS); IPR019380 (PFAM); mobidb-lite (MOBIDB_LITE); mobidb-lite (MOBIDB_LITE); mobidb-lite (MOBIDB_LITE); mobidb-lite (MOBIDB_LITE); mobidb-lite (MOBIDB_LITE); mobidb-lite (MOBIDB_LITE)	no GO terms	no GO terms
35489	Metallo peptidase M19	-0.509911	3.12057	0.13146	0.716925	1	XP_009547911.1 Metallo peptidase M19	EC:3.4.11; EC:3.4.13	Acting on peptide bonds (peptidases); Acting on peptide bonds (peptidases)	F:GO:0008233	F:peptidase activity	IPR008257 (PFAM); G3DSA:3.20.20.140 (GENE3D); IPR000180 (PROSITE_PATTERNS); IPR008257 (PROSITE_PROFILES); IPR008257 (CDD); IPR032466 (SUPERFAMILY)	P:GO:0006508; F:GO:0008235; F:GO:0008239; F:GO:0016805	P:proteolysis; F:metalloexopeptidase activity; F:dipeptidyl-peptidase activity; F:dipeptidase activity	F:GO:0003824	F:catalytic activity
35589	Major facilitator superfamily	0	2.53441	0	1	1	XP_009547912.1 major facilitator superfamily			C:GO:0005575; F:GO:0022857	C:cellular_component; F:transmembrane transporter activity	G3DSA:1.20.1250.20 (GENE3D); IPR005828 (PFAM); IPR020846 (PROSITE_PROFILES); cd17316 (CDD); IPR036259 (SUPERFAMILY)	C:GO:0016021; F:GO:0022857; P:GO:0055085	C:integral component of membrane; F:transmembrane transporter activity; P:transmembrane transport	F:GO:0005215;F:GO:0022857	F:transmembrane transporter activity;F:transporter activity
35598	Mitochondrial carrier protein	-0.394443	7.12833	2.0326	0.153963	1	XP_009547913.1 mitochondrial carrier protein			C:GO:0000139; F:GO:0000166; F:GO:0000287; C:GO:0000936; P:GO:0001764; P:GO:0001934; F:GO:0003676; F:GO:0003677; F:GO:0003735; F:GO:0003824; F:GO:0003924; F:GO:0003993; F:GO:0004019; F:GO:0004113; F:GO:0004148; F:GO:0004180; F:GO:0004252; F:GO:0004312; F:GO:0004364; F:GO:0004386; F:GO:0004430; F:GO:0004514; F:GO:0004519; F:GO:0004527; F:GO:0004672; F:GO:0004749; F:GO:0005179; F:GO:0005184; F:GO:00…	C:Golgi membrane; F:nucleotide binding; F:magnesium ion binding; C:primary cell septum; P:neuron migration; P:positive regulation of protein phosphorylation; F:nucleic acid binding; F:DNA binding; F:structural constituent of ribosome; F:catalytic activity; F:GTPase activity; F:acid phosphatase activity; F:adenylosuccinate synthase activity; F:2',3'-cyclic-nucleotide 3'-phosphodiesterase activity;…	IPR023395 (G3DSA:1.50.40.GENE3D); IPR018108 (PFAM); IPR018108 (PROSITE_PROFILES); IPR018108 (PROSITE_PROFILES); IPR018108 (PROSITE_PROFILES); IPR023395 (SUPERFAMILY)	no GO terms	no GO terms	C:GO:0005622;C:GO:0043226;C:GO:0043229;C:GO:0110165;P:GO:0006810;P:GO:0051179;P:GO:0051234	C:cellular anatomical entity;C:intracellular;C:intracellular organelle;C:organelle;P:establishment of localization;P:localization;P:transport
35623	Ferric reductase	0.079808	5.26444	0.0272349	0.868921	1	XP_009547914.1 ferric reductase			F:GO:0016491	F:oxidoreductase activity	IPR013112 (PFAM); IPR013121 (PFAM); IPR013130 (PFAM); IPR039261 (G3DSA:3.40.50.GENE3D); IPR017927 (PROSITE_PROFILES); cd06186 (CDD); IPR039261 (SUPERFAMILY); IPR017938 (SUPERFAMILY)	F:GO:0016491; P:GO:0055114	F:oxidoreductase activity; P:oxidation-reduction process	C:GO:0016020;C:GO:0016021;C:GO:0031224;C:GO:0110165;F:GO:0000166;F:GO:0003824;F:GO:0005488;F:GO:0016491;F:GO:0036094;F:GO:0043167;F:GO:0043168;F:GO:0043169;F:GO:0046872;F:GO:0048037;F:GO:0050662;F:GO:0097159;F:GO:1901265;F:GO:1901363;P:GO:0008152;P:GO:0055114	C:cellular anatomical entity;C:integral component of membrane;C:intrinsic component of membrane;C:membrane;F:anion binding;F:binding;F:catalytic activity;F:cation binding;F:coenzyme binding;F:cofactor binding;F:heterocyclic compound binding;F:ion binding;F:metal ion binding;F:nucleoside phosphate binding;F:nucleotide binding;F:organic cyclic compound binding;F:oxidoreductase activity;F:small mole…
35628		2.49492	2.75897	1.30376	0.253532	1	XP_009547915.1 hypothetical protein HETIRDRAFT_35628			F:GO:0003674	F:molecular_function	IPR013520 (SMART); IPR036397 (G3DSA:3.30.420.GENE3D); IPR013520 (PFAM); mobidb-lite (MOBIDB_LITE); IPR034922 (CDD); IPR012337 (SUPERFAMILY)	F:GO:0003676	F:nucleic acid binding	C:GO:0005622;F:GO:0003824	C:intracellular;F:catalytic activity
35637	cytochrome P450 monooxygenase 21	3.36803	2.95003	2.59766	0.107028	0.953628	XP_009547916.1 cytochrome P450 monooxygenase 21			F:GO:0016491; F:GO:0043167	F:oxidoreductase activity; F:ion binding	IPR002401 (PRINTS); IPR036396 (G3DSA:1.10.630.GENE3D); IPR001128 (PFAM); IPR036396 (SUPERFAMILY)	F:GO:0005506; F:GO:0016705; F:GO:0020037; P:GO:0055114	F:iron ion binding; F:oxidoreductase activity, acting on paired donors, with incorporation or reduction of molecular oxygen; F:heme binding; P:oxidation-reduction process	F:GO:0003824;F:GO:0005488;F:GO:0016491;F:GO:0043167;F:GO:0043169;F:GO:0046872;F:GO:0048037;F:GO:0097159;F:GO:1901363;P:GO:0008152;P:GO:0055114	F:binding;F:catalytic activity;F:cation binding;F:cofactor binding;F:heterocyclic compound binding;F:ion binding;F:metal ion binding;F:organic cyclic compound binding;F:oxidoreductase activity;P:metabolic process;P:oxidation-reduction process
35648	Aldo-keto reductase (AKRs) 6	1.70157	2.64914	0.641442	0.423193	1	XP_009547917.1 Aldo-keto reductase 6			F:GO:0000166; F:GO:0003676; F:GO:0003729; F:GO:0003746; F:GO:0004618; F:GO:0005506; F:GO:0005515; F:GO:0005524; C:GO:0005623; C:GO:0005634; C:GO:0005737; C:GO:0005739; C:GO:0005743; C:GO:0005829; C:GO:0005848; P:GO:0006094; P:GO:0006096; P:GO:0006396; P:GO:0006397; P:GO:0006412; P:GO:0006414; P:GO:0006952; P:GO:0007268; F:GO:0009055; C:GO:0009507; C:GO:0009523; C:GO:0009535; C:GO:0009536; C:GO:00…	F:nucleotide binding; F:nucleic acid binding; F:mRNA binding; F:translation elongation factor activity; F:phosphoglycerate kinase activity; F:iron ion binding; F:protein binding; F:ATP binding; C:obsolete cell; C:nucleus; C:cytoplasm; C:mitochondrion; C:mitochondrial inner membrane; C:cytosol; C:mRNA cleavage stimulating factor complex; P:gluconeogenesis; P:glycolytic process; P:RNA processing; P…	IPR023210 (PFAM); IPR036812 (G3DSA:3.20.20.GENE3D); IPR023210 (CDD); IPR036812 (SUPERFAMILY)	no GO terms	no GO terms	F:GO:0003824;F:GO:0016491;P:GO:0006807;P:GO:0008152;P:GO:0009987;P:GO:0034641;P:GO:0044237;P:GO:0044281	F:catalytic activity;F:oxidoreductase activity;P:cellular metabolic process;P:cellular nitrogen compound metabolic process;P:cellular process;P:metabolic process;P:nitrogen compound metabolic process;P:small molecule metabolic process
35715	Lipase, class 3	0	2.53441	0	1	1	XP_009548731.1 Lipase, class 3			P:GO:0006629	P:lipid metabolic process	IPR002921 (PFAM); IPR029058 (G3DSA:3.40.50.GENE3D); cd00519 (CDD); IPR029058 (SUPERFAMILY)	P:GO:0006629	P:lipid metabolic process	F:GO:0003824;P:GO:0006793;P:GO:0006796;P:GO:0008152;P:GO:0009056;P:GO:0009987;P:GO:0019637;P:GO:0044237;P:GO:0044238;P:GO:0044255;P:GO:0071704;P:GO:1901575	F:catalytic activity;P:catabolic process;P:cellular lipid metabolic process;P:cellular metabolic process;P:cellular process;P:metabolic process;P:organic substance catabolic process;P:organic substance metabolic process;P:organophosphate metabolic process;P:phosphate-containing compound metabolic process;P:phosphorus metabolic process;P:primary metabolic process
35749	cytochrome P450 monooxygenase 49	-0.329356	5.46223	0.540547	0.462209	1	XP_009548732.1 cytochrome P450 monooxygenase 49			F:GO:0016491; F:GO:0043167	F:oxidoreductase activity; F:ion binding	IPR001128 (PRINTS); IPR002401 (PRINTS); IPR001128 (PFAM); IPR036396 (G3DSA:1.10.630.GENE3D); IPR017972 (PROSITE_PATTERNS); IPR036396 (SUPERFAMILY)	F:GO:0005506; F:GO:0016705; F:GO:0020037; P:GO:0055114	F:iron ion binding; F:oxidoreductase activity, acting on paired donors, with incorporation or reduction of molecular oxygen; F:heme binding; P:oxidation-reduction process	F:GO:0003824;F:GO:0005488;F:GO:0016491;F:GO:0043167;F:GO:0043169;F:GO:0046872;F:GO:0048037;F:GO:0097159;F:GO:1901363;P:GO:0008152;P:GO:0055114	F:binding;F:catalytic activity;F:cation binding;F:cofactor binding;F:heterocyclic compound binding;F:ion binding;F:metal ion binding;F:organic cyclic compound binding;F:oxidoreductase activity;P:metabolic process;P:oxidation-reduction process
35794		0	2.53441	0	1	1	XP_009548734.1 sensor histidine kinase-like protein			F:GO:0003674	F:molecular_function	IPR003123 (SMART); IPR003892 (SMART); IPR037191 (G3DSA:1.20.1050.GENE3D); IPR041545 (PFAM); G3DSA:1.10.8.10 (GENE3D); IPR003123 (PFAM); IPR003892 (PFAM); G3DSA:1.10.246.120 (GENE3D); mobidb-lite (MOBIDB_LITE); mobidb-lite (MOBIDB_LITE); mobidb-lite (MOBIDB_LITE); mobidb-lite (MOBIDB_LITE); mobidb-lite (MOBIDB_LITE); mobidb-lite (MOBIDB_LITE); IPR003892 (PROSITE_PROFILES); IPR003123 (PROSITE_PROFI…	F:GO:0005515	F:protein binding
35814	Sensor histidine kinase-like protein	0.28985	4.18306	0.136011	0.712281	1	XP_009548734.1 sensor histidine kinase-like protein			F:GO:0003674; P:GO:0007165	F:molecular_function; P:signal transduction	IPR004358 (PRINTS); IPR003594 (SMART); IPR001789 (SMART); IPR003594 (PFAM); IPR001789 (PFAM); mobidb-lite (MOBIDB_LITE); mobidb-lite (MOBIDB_LITE); mobidb-lite (MOBIDB_LITE); mobidb-lite (MOBIDB_LITE); mobidb-lite (MOBIDB_LITE); IPR001789 (PROSITE_PROFILES); IPR005467 (PROSITE_PROFILES); cd16922 (CDD); IPR001789 (CDD); IPR036890 (SUPERFAMILY); IPR011006 (SUPERFAMILY)	P:GO:0000160; P:GO:0016310; F:GO:0016772	P:phosphorelay signal transduction system; P:phosphorylation; F:transferase activity, transferring phosphorus-containing groups	C:GO:0032991;F:GO:0003824;F:GO:0005488;F:GO:0016740;F:GO:0043167;P:GO:0006807;P:GO:0008152;P:GO:0009058;P:GO:0009987;P:GO:0019538;P:GO:0034641;P:GO:0043170;P:GO:0044237;P:GO:0044238;P:GO:0044260;P:GO:0044267;P:GO:0071704;P:GO:1901564	C:protein-containing complex;F:binding;F:catalytic activity;F:ion binding;F:transferase activity;P:biosynthetic process;P:cellular macromolecule metabolic process;P:cellular metabolic process;P:cellular nitrogen compound metabolic process;P:cellular process;P:cellular protein metabolic process;P:macromolecule metabolic process;P:metabolic process;P:nitrogen compound metabolic process;P:organic su…
35909	Glutamate decarboxylase/sphingosine phosphate lyase	0	2.53441	0	1	1	XP_009548735.1 glutamate decarboxylase/sphingosine phosphate lyase	EC:4.1.1.15	Glutamate decarboxylase	P:GO:0006520; P:GO:0006790; F:GO:0016829; F:GO:0043167	P:cellular amino acid metabolic process; P:sulfur compound metabolic process; F:lyase activity; F:ion binding	IPR010107 (TIGRFAM); G3DSA:3.90.1150.160 (GENE3D); IPR015421 (G3DSA:3.40.640.GENE3D); IPR002129 (PFAM); mobidb-lite (MOBIDB_LITE); mobidb-lite (MOBIDB_LITE); IPR015424 (SUPERFAMILY)	F:GO:0003824; F:GO:0004351; P:GO:0006536; F:GO:0016831; P:GO:0019752; F:GO:0030170	F:catalytic activity; F:glutamate decarboxylase activity; P:glutamate metabolic process; F:carboxy-lyase activity; P:carboxylic acid metabolic process; F:pyridoxal phosphate binding	F:GO:0003824;F:GO:0005488;F:GO:0008144;F:GO:0016829;F:GO:0019842;F:GO:0030170;F:GO:0036094;F:GO:0043167;F:GO:0043168;F:GO:0043169;F:GO:0046872;F:GO:0048037;F:GO:0050662;F:GO:0070279;F:GO:0097159;F:GO:1901363;P:GO:0006082;P:GO:0006520;P:GO:0006522;P:GO:0006531;P:GO:0006790;P:GO:0006807;P:GO:0008152;P:GO:0009066;P:GO:0009078;P:GO:0009987;P:GO:0019538;P:GO:0019752;P:GO:0043170;P:GO:0043436;P:GO:0043…	F:anion binding;F:binding;F:catalytic activity;F:cation binding;F:coenzyme binding;F:cofactor binding;F:drug binding;F:heterocyclic compound binding;F:ion binding;F:lyase activity;F:metal ion binding;F:organic cyclic compound binding;F:pyridoxal phosphate binding;F:small molecule binding;F:vitamin B6 binding;F:vitamin binding;P:alanine metabolic process;P:alpha-amino acid metabolic process;P:aspa…
35924	Dipeptidyl aminopeptidase, serine protease S9	-0.301593	6.25589	0.744706	0.388161	1	XP_009548736.1 dipeptidyl aminopeptidase	EC:3.4.21	Acting on peptide bonds (peptidases)	F:GO:0008233	F:peptidase activity	IPR002469 (PFAM); IPR038554 (G3DSA:2.140.10.GENE3D); IPR001375 (PFAM); IPR029058 (G3DSA:3.40.50.GENE3D); mobidb-lite (MOBIDB_LITE); IPR002471 (PROSITE_PATTERNS); IPR029058 (SUPERFAMILY); SSF82171 (SUPERFAMILY)	F:GO:0004252; P:GO:0006508; F:GO:0008236	F:serine-type endopeptidase activity; P:proteolysis; F:serine-type peptidase activity	C:GO:0016020;C:GO:0110165;F:GO:0003824;P:GO:0006807;P:GO:0008152;P:GO:0019538;P:GO:0043170;P:GO:0044238;P:GO:0071704;P:GO:1901564	C:cellular anatomical entity;C:membrane;F:catalytic activity;P:macromolecule metabolic process;P:metabolic process;P:nitrogen compound metabolic process;P:organic substance metabolic process;P:organonitrogen compound metabolic process;P:primary metabolic process;P:protein metabolic process
35930		-0.656796	6.91437	5.02397	0.0250028	0.378521	XP_009543226.1 cysteine protease	EC:3.4.19.12	Ubiquitinyl hydrolase 1	P:GO:0006464; F:GO:0008233; P:GO:0009056	P:cellular protein modification process; F:peptidase activity; P:catabolic process	IPR006615 (SMART); G3DSA:3.30.2230.10 (GENE3D); G3DSA:3.90.70.10 (GENE3D); IPR006615 (PFAM); IPR001394 (PFAM); mobidb-lite (MOBIDB_LITE); mobidb-lite (MOBIDB_LITE); mobidb-lite (MOBIDB_LITE); IPR018200 (PROSITE_PATTERNS); IPR018200 (PROSITE_PATTERNS); IPR028889 (PROSITE_PROFILES); IPR006615 (PROSITE_PROFILES); IPR035927 (SUPERFAMILY); IPR038765 (SUPERFAMILY)	F:GO:0004843; F:GO:0004843; P:GO:0006511; P:GO:0016579	F:thiol-dependent ubiquitin-specific protease activity; F:thiol-dependent ubiquitin-specific protease activity; P:ubiquitin-dependent protein catabolic process; P:protein deubiquitination	F:GO:0003824;P:GO:0006807;P:GO:0008152;P:GO:0009056;P:GO:0009987;P:GO:0019538;P:GO:0043170;P:GO:0044237;P:GO:0044238;P:GO:0044260;P:GO:0044267;P:GO:0071704;P:GO:1901564;P:GO:1901575	F:catalytic activity;P:catabolic process;P:cellular macromolecule metabolic process;P:cellular metabolic process;P:cellular process;P:cellular protein metabolic process;P:macromolecule metabolic process;P:metabolic process;P:nitrogen compound metabolic process;P:organic substance catabolic process;P:organic substance metabolic process;P:organonitrogen compound metabolic process;P:primary metaboli…
35934	MFS sugar transporter	2.07186	5.96592	23.0768	1.56e-06	0.000111108	XP_009548738.1 MFS sugar transporter			C:GO:0005575; F:GO:0022857	C:cellular_component; F:transmembrane transporter activity	IPR003663 (PRINTS); IPR003663 (TIGRFAM); G3DSA:1.20.1250.20 (GENE3D); IPR005828 (PFAM); IPR005829 (PROSITE_PATTERNS); IPR005829 (PROSITE_PATTERNS); IPR005829 (PROSITE_PATTERNS); IPR020846 (PROSITE_PROFILES); cd17356 (CDD); IPR036259 (SUPERFAMILY)	C:GO:0016020; C:GO:0016021; F:GO:0022857; P:GO:0055085	C:membrane; C:integral component of membrane; F:transmembrane transporter activity; P:transmembrane transport	C:GO:0016020;C:GO:0016021;C:GO:0031224;C:GO:0110165;F:GO:0003824;F:GO:0005215;F:GO:0005351;F:GO:0005402;F:GO:0008733;F:GO:0015075;F:GO:0015144;F:GO:0015291;F:GO:0015293;F:GO:0015294;F:GO:0015295;F:GO:0015318;F:GO:0016853;F:GO:0016860;F:GO:0016861;F:GO:0022804;F:GO:0022853;F:GO:0022857;P:GO:0006810;P:GO:0008643;P:GO:0051179;P:GO:0051234;P:GO:0055085	C:cellular anatomical entity;C:integral component of membrane;C:intrinsic component of membrane;C:membrane;F:active ion transmembrane transporter activity;F:active transmembrane transporter activity;F:carbohydrate transmembrane transporter activity;F:carbohydrate:cation symporter activity;F:carbohydrate:proton symporter activity;F:catalytic activity;F:inorganic molecular entity transmembrane tran…
35941	mitochondrial import inner membrane translocase (subunit tim44)	0	2.53441	0	1	1	XP_009548739.1 mitochondrial import inner membrane translocase			F:GO:0003674; P:GO:0006605; P:GO:0007005; P:GO:0055085	F:molecular_function; P:protein targeting; P:mitochondrion organization; P:transmembrane transport	Coil (COILS); IPR007379 (SMART); G3DSA:3.10.450.240 (GENE3D); IPR017303 (PIRSF); IPR007379 (PFAM); IPR032710 (SUPERFAMILY)	P:GO:0030150; F:GO:0051087	P:protein import into mitochondrial matrix; F:chaperone binding	C:GO:0005622;C:GO:0032991;C:GO:0043226;C:GO:0043229;C:GO:0110165;F:GO:0005215;F:GO:0022857;P:GO:0006810;P:GO:0009987;P:GO:0016043;P:GO:0051179;P:GO:0051234;P:GO:0071840	C:cellular anatomical entity;C:intracellular;C:intracellular organelle;C:organelle;C:protein-containing complex;F:transmembrane transporter activity;F:transporter activity;P:cellular component organization;P:cellular component organization or biogenesis;P:cellular process;P:establishment of localization;P:localization;P:transport
35948	putative F0F1-type ATP synthase, alpha subunit	0.350511	9.44339	2.7831	0.0952697	0.883974	XP_009548740.1 alpha subunit of putative F0F1-type ATP synthase			C:GO:0005622; P:GO:0009058; F:GO:0022857; C:GO:0032991; P:GO:0034641; F:GO:0043167; P:GO:0044281	C:intracellular anatomical structure; P:biosynthetic process; F:transmembrane transporter activity; C:protein-containing complex; P:cellular nitrogen compound metabolic process; F:ion binding; P:small molecule metabolic process	IPR000194 (PFAM); IPR000793 (PFAM); IPR005294 (TIGRFAM); G3DSA:3.40.50.300 (GENE3D); IPR023366 (G3DSA:2.40.30.GENE3D); IPR005294 (PIRSF); IPR004100 (PFAM); IPR038376 (G3DSA:1.20.150.GENE3D); IPR020003 (PROSITE_PATTERNS); IPR005294 (HAMAP); IPR033732 (CDD); cd18113 (CDD); cd18116 (CDD); IPR036121 (SUPERFAMILY); SSF47917 (SUPERFAMILY); IPR027417 (SUPERFAMILY)	F:GO:0005524; P:GO:0015986; F:GO:0032559; C:GO:0045261; P:GO:0046034; F:GO:0046933; P:GO:1902600	F:ATP binding; P:ATP synthesis coupled proton transport; F:adenyl ribonucleotide binding; C:proton-transporting ATP synthase complex, catalytic core F(1); P:ATP metabolic process; F:proton-transporting ATP synthase activity, rotational mechanism; P:proton transmembrane transport	C:GO:0005622;C:GO:0016020;C:GO:0032991;C:GO:0110165;F:GO:0000166;F:GO:0003824;F:GO:0005215;F:GO:0005488;F:GO:0005524;F:GO:0008144;F:GO:0015075;F:GO:0015318;F:GO:0016740;F:GO:0017076;F:GO:0022804;F:GO:0022853;F:GO:0022857;F:GO:0030554;F:GO:0032553;F:GO:0032555;F:GO:0032559;F:GO:0035639;F:GO:0036094;F:GO:0043167;F:GO:0043168;F:GO:0097159;F:GO:0097367;F:GO:1901265;F:GO:1901363;P:GO:0006793;P:GO:0006…	C:cellular anatomical entity;C:intracellular;C:membrane;C:protein-containing complex;F:active ion transmembrane transporter activity;F:active transmembrane transporter activity;F:adenyl nucleotide binding;F:adenyl ribonucleotide binding;F:anion binding;F:ATP binding;F:binding;F:carbohydrate derivative binding;F:catalytic activity;F:drug binding;F:heterocyclic compound binding;F:inorganic molecula…
35964	cAMP-dependent kinase-like protein	0.641878	7.12541	5.17968	0.0228564	0.355177	XP_009548741.1 camp-dependent kinase-like protein			P:GO:0006464; P:GO:0006520; F:GO:0016301; F:GO:0043167	P:cellular protein modification process; P:cellular amino acid metabolic process; F:kinase activity; F:ion binding	IPR000719 (SMART); G3DSA:1.10.510.10 (GENE3D); G3DSA:3.30.200.20 (GENE3D); IPR000719 (PFAM); PIRSF000654 (PIRSF); IPR017441 (PROSITE_PATTERNS); IPR008271 (PROSITE_PATTERNS); IPR000719 (PROSITE_PROFILES); IPR000961 (PROSITE_PROFILES); cd05578 (CDD); IPR011009 (SUPERFAMILY)	F:GO:0004672; F:GO:0004674; F:GO:0005524; P:GO:0006468	F:protein kinase activity; F:protein serine/threonine kinase activity; F:ATP binding; P:protein phosphorylation	F:GO:0003824;F:GO:0005488;F:GO:0016740;F:GO:0043167;P:GO:0006082;P:GO:0006520;P:GO:0006807;P:GO:0008152;P:GO:0009987;P:GO:0019538;P:GO:0019752;P:GO:0043170;P:GO:0043436;P:GO:0044237;P:GO:0044238;P:GO:0044260;P:GO:0044267;P:GO:0044281;P:GO:0071704;P:GO:1901564	F:binding;F:catalytic activity;F:ion binding;F:transferase activity;P:carboxylic acid metabolic process;P:cellular amino acid metabolic process;P:cellular macromolecule metabolic process;P:cellular metabolic process;P:cellular process;P:cellular protein metabolic process;P:macromolecule metabolic process;P:metabolic process;P:nitrogen compound metabolic process;P:organic acid metabolic process;P:…
36024		-0.292736	4.97852	0.301985	0.582643	1	XP_009548742.1 hypothetical protein HETIRDRAFT_36024			F:GO:0003723; C:GO:0005634; P:GO:0006397	F:RNA binding; C:nucleus; P:mRNA processing	IPR000504 (SMART); IPR012677 (G3DSA:3.30.70.GENE3D); IPR000504 (PFAM); IPR006529 (TIGRFAM); IPR012677 (G3DSA:3.30.70.GENE3D); IPR012677 (G3DSA:3.30.70.GENE3D); mobidb-lite (MOBIDB_LITE); IPR000504 (PROSITE_PROFILES); IPR000504 (PROSITE_PROFILES); IPR000504 (PROSITE_PROFILES); cd12232 (CDD); cd12230 (CDD); cd12231 (CDD); IPR035979 (SUPERFAMILY); IPR035979 (SUPERFAMILY)	F:GO:0003676; F:GO:0003723; C:GO:0005634; P:GO:0006397	F:nucleic acid binding; F:RNA binding; C:nucleus; P:mRNA processing	C:GO:0005622;C:GO:0043226;C:GO:0043229;C:GO:0110165;F:GO:0003723;F:GO:0005488;F:GO:0097159;F:GO:1901363;P:GO:0006807;P:GO:0008152;P:GO:0009987;P:GO:0010467;P:GO:0034641;P:GO:0043170;P:GO:0044237;P:GO:0044238;P:GO:0046483;P:GO:0071704;P:GO:1901360	C:cellular anatomical entity;C:intracellular;C:intracellular organelle;C:organelle;F:binding;F:heterocyclic compound binding;F:organic cyclic compound binding;F:RNA binding;P:cellular metabolic process;P:cellular nitrogen compound metabolic process;P:cellular process;P:gene expression;P:heterocycle metabolic process;P:macromolecule metabolic process;P:metabolic process;P:nitrogen compound metabol…
36027		-0.379319	2.76276	0.0410036	0.839532	1	AGS09191.1 a2 mating type protein			C:GO:0000164; C:GO:0000785; C:GO:0000786; P:GO:0001895; P:GO:0001934; P:GO:0002576; F:GO:0003677; F:GO:0003690; F:GO:0003735; F:GO:0004672; F:GO:0004674; F:GO:0004721; F:GO:0004722; F:GO:0005080; F:GO:0005504; F:GO:0005507; F:GO:0005515; F:GO:0005524; C:GO:0005576; C:GO:0005615; C:GO:0005634; C:GO:0005730; C:GO:0005737; C:GO:0005763; C:GO:0005783; C:GO:0005788; C:GO:0005794; C:GO:0005829; C:GO:00…	C:protein phosphatase type 1 complex; C:chromatin; C:nucleosome; P:retina homeostasis; P:positive regulation of protein phosphorylation; P:platelet degranulation; F:DNA binding; F:double-stranded DNA binding; F:structural constituent of ribosome; F:protein kinase activity; F:protein serine/threonine kinase activity; F:phosphoprotein phosphatase activity; F:protein serine/threonine phosphatase act…	PIRSF001221 (PIRSF); IPR023631 (PFAM); IPR036928 (G3DSA:3.90.1300.GENE3D); IPR020556 (PROSITE_PATTERNS); IPR036928 (SUPERFAMILY)	no GO terms	no GO terms	F:GO:0003824	F:catalytic activity
36067		4.04042	3.18008	4.31678	0.037743	0.500609	XP_009548744.1 hypothetical protein HETIRDRAFT_36067			F:GO:0003747; F:GO:0003824; F:GO:0004065; C:GO:0005576; C:GO:0005737; C:GO:0005739; P:GO:0006412; P:GO:0006415; P:GO:0007275; P:GO:0007369; F:GO:0008484; C:GO:0016020; C:GO:0016021; F:GO:0016149; F:GO:0016874; F:GO:0016884; C:GO:0030956; P:GO:0032543; F:GO:0045735; F:GO:0050567; P:GO:0070681	F:translation release factor activity; F:catalytic activity; F:arylsulfatase activity; C:extracellular region; C:cytoplasm; C:mitochondrion; P:translation; P:translational termination; P:multicellular organism development; P:gastrulation; F:sulfuric ester hydrolase activity; C:membrane; C:integral component of membrane; F:translation release factor activity, codon specific; F:ligase activity; F:c…	IPR011989 (G3DSA:1.25.10.GENE3D); IPR029240 (PFAM); IPR024687 (PFAM); IPR016024 (SUPERFAMILY)	no GO terms	no GO terms
36116	Esterase/lipase/thioesterase	-0.0837556	3.39189	0.00447787	0.946648	1	XP_009548745.1 Esterase/lipase/thioesterase			C:GO:0000015; P:GO:0000122; F:GO:0000166; F:GO:0000287; C:GO:0000326; F:GO:0000981; P:GO:0001510; P:GO:0001706; P:GO:0001708; F:GO:0003676; F:GO:0003723; F:GO:0003824; F:GO:0004111; F:GO:0004634; F:GO:0004672; F:GO:0004966; F:GO:0005179; F:GO:0005184; F:GO:0005509; F:GO:0005515; F:GO:0005524; C:GO:0005576; C:GO:0005615; C:GO:0005634; C:GO:0005737; C:GO:0005773; C:GO:0005783; C:GO:0005887; P:GO:00…	C:phosphopyruvate hydratase complex; P:negative regulation of transcription by RNA polymerase II; F:nucleotide binding; F:magnesium ion binding; C:protein storage vacuole; F:DNA-binding transcription factor activity, RNA polymerase II-specific; P:RNA methylation; P:endoderm formation; P:cell fate specification; F:nucleic acid binding; F:RNA binding; F:catalytic activity; F:creatine kinase activit…	IPR007751 (PFAM); IPR029058 (G3DSA:3.40.50.GENE3D); mobidb-lite (MOBIDB_LITE); mobidb-lite (MOBIDB_LITE); IPR029058 (SUPERFAMILY)	no GO terms	no GO terms
36149		-0.504276	4.68802	0.70261	0.401912	1	XP_009548746.1 hypothetical protein HETIRDRAFT_36149			F:GO:0016491	F:oxidoreductase activity	IPR002326 (PRINTS); IPR002326 (PFAM); G3DSA:1.20.5.100 (GENE3D); IPR036909 (G3DSA:1.10.760.GENE3D); IPR009056 (PROSITE_PROFILES); IPR021157 (SUPERFAMILY); IPR036909 (SUPERFAMILY)	F:GO:0009055; F:GO:0020037	F:electron transfer activity; F:heme binding	C:GO:0005622;C:GO:0032991;F:GO:0003824;F:GO:0005488;F:GO:0016491;F:GO:0043167;P:GO:0006810;P:GO:0008152;P:GO:0009987;P:GO:0044237;P:GO:0051179;P:GO:0051234;P:GO:0055085	C:intracellular;C:protein-containing complex;F:binding;F:catalytic activity;F:ion binding;F:oxidoreductase activity;P:cellular metabolic process;P:cellular process;P:establishment of localization;P:localization;P:metabolic process;P:transmembrane transport;P:transport
36188		-0.480647	2.95613	0.0898175	0.764411	1	XP_009553451.1 mitogen-activated protein kinase-like protein			P:GO:0006464; F:GO:0016301; F:GO:0043167	P:cellular protein modification process; F:kinase activity; F:ion binding	IPR000719 (SMART); IPR000719 (PFAM); PIRSF000654 (PIRSF); G3DSA:3.30.200.20 (GENE3D); G3DSA:1.10.510.10 (GENE3D); mobidb-lite (MOBIDB_LITE); IPR017441 (PROSITE_PATTERNS); IPR008271 (PROSITE_PATTERNS); IPR000719 (PROSITE_PROFILES); cd07841 (CDD); IPR011009 (SUPERFAMILY)	F:GO:0004672; F:GO:0005524; P:GO:0006468	F:protein kinase activity; F:ATP binding; P:protein phosphorylation	F:GO:0003824;F:GO:0005488;F:GO:0016740;F:GO:0043167;P:GO:0006082;P:GO:0006520;P:GO:0006807;P:GO:0008152;P:GO:0009987;P:GO:0019538;P:GO:0019752;P:GO:0043170;P:GO:0043436;P:GO:0044237;P:GO:0044238;P:GO:0044260;P:GO:0044267;P:GO:0044281;P:GO:0071704;P:GO:1901564	F:binding;F:catalytic activity;F:ion binding;F:transferase activity;P:carboxylic acid metabolic process;P:cellular amino acid metabolic process;P:cellular macromolecule metabolic process;P:cellular metabolic process;P:cellular process;P:cellular protein metabolic process;P:macromolecule metabolic process;P:metabolic process;P:nitrogen compound metabolic process;P:organic acid metabolic process;P:…
36236		0.106906	6.77892	0.123956	0.724784	1	XP_009549684.1 cytochrome P450 monooxygenase 25			F:GO:0003676; P:GO:0015074	F:nucleic acid binding; P:DNA integration	IPR019368 (PFAM); G3DSA:3.40.50.300 (GENE3D); IPR027417 (SUPERFAMILY)	no GO terms	no GO terms
36269	Amino acid transporter	1.46608	4.794	5.43163	0.0197789	0.322414	XP_009548749.1 amino acid transporter			F:GO:0000166; C:GO:0000786; F:GO:0003677; F:GO:0003958; F:GO:0004553; F:GO:0004564; F:GO:0004812; F:GO:0004828; F:GO:0005524; C:GO:0005634; C:GO:0005694; C:GO:0005737; C:GO:0005759; C:GO:0005783; C:GO:0005789; P:GO:0005975; P:GO:0006412; P:GO:0006418; P:GO:0006434; P:GO:0006457; P:GO:0006508; P:GO:0008152; F:GO:0008233; F:GO:0008234; F:GO:0010181; C:GO:0016020; C:GO:0016021; P:GO:0016260; F:GO:00…	F:nucleotide binding; C:nucleosome; F:DNA binding; F:NADPH-hemoprotein reductase activity; F:hydrolase activity, hydrolyzing O-glycosyl compounds; F:beta-fructofuranosidase activity; F:aminoacyl-tRNA ligase activity; F:serine-tRNA ligase activity; F:ATP binding; C:nucleus; C:chromosome; C:cytoplasm; C:mitochondrial matrix; C:endoplasmic reticulum; C:endoplasmic reticulum membrane; P:carbohydrate …	IPR013057 (PFAM); mobidb-lite (MOBIDB_LITE)	no GO terms	no GO terms
36293	molecular chaperone, DnaJ superfamily (general secretory pathway)	0.104231	6.92321	0.126962	0.721605	1	XP_009548750.1 molecular chaperone, DnaJ superfamily			P:GO:0000079; P:GO:0000086; F:GO:0000166; C:GO:0000228; P:GO:0000272; F:GO:0000287; C:GO:0000307; P:GO:0000381; C:GO:0000785; F:GO:0003676; F:GO:0003677; F:GO:0003690; F:GO:0003700; F:GO:0003723; F:GO:0003729; F:GO:0003735; F:GO:0003824; F:GO:0003909; F:GO:0003910; F:GO:0004423; F:GO:0004518; F:GO:0004520; F:GO:0004553; F:GO:0004568; F:GO:0004672; F:GO:0004867; F:GO:0005347; F:GO:0005515; F:GO:00…	P:regulation of cyclin-dependent protein serine/threonine kinase activity; P:G2/M transition of mitotic cell cycle; F:nucleotide binding; C:nuclear chromosome; P:polysaccharide catabolic process; F:magnesium ion binding; C:cyclin-dependent protein kinase holoenzyme complex; P:regulation of alternative mRNA splicing, via spliceosome; C:chromatin; F:nucleic acid binding; F:DNA binding; F:double-str…	Coil (COILS); IPR001623 (PRINTS); IPR001623 (SMART); IPR036869 (G3DSA:1.10.287.GENE3D); IPR026894 (PFAM); IPR001623 (PFAM); mobidb-lite (MOBIDB_LITE); mobidb-lite (MOBIDB_LITE); mobidb-lite (MOBIDB_LITE); mobidb-lite (MOBIDB_LITE); mobidb-lite (MOBIDB_LITE); mobidb-lite (MOBIDB_LITE); IPR018253 (PROSITE_PATTERNS); IPR001623 (PROSITE_PROFILES); IPR001623 (CDD); IPR036869 (SUPERFAMILY)	no GO terms	no GO terms	F:GO:0005488;P:GO:0009987	F:binding;P:cellular process
36302	aspartic peptidase	0	2.53441	0	1	1	XP_009548751.1 aspartic peptidase	EC:3.4.23	Acting on peptide bonds (peptidases)	F:GO:0008233	F:peptidase activity	IPR001461 (PRINTS); IPR033121 (PFAM); IPR021109 (G3DSA:2.40.70.GENE3D); IPR021109 (G3DSA:2.40.70.GENE3D); IPR033121 (PROSITE_PROFILES); IPR034164 (CDD); IPR021109 (SUPERFAMILY)	F:GO:0004190; P:GO:0006508	F:aspartic-type endopeptidase activity; P:proteolysis	F:GO:0003824	F:catalytic activity
36460	Ferric reductase	0	2.53441	0	1	1	XP_009545777.1 ferric reductase			F:GO:0016491	F:oxidoreductase activity	IPR039261 (G3DSA:3.40.50.GENE3D); IPR013121 (PFAM); IPR013130 (PFAM); IPR017927 (PROSITE_PROFILES); cd06186 (CDD); IPR039261 (SUPERFAMILY); IPR017938 (SUPERFAMILY)	F:GO:0016491; P:GO:0055114	F:oxidoreductase activity; P:oxidation-reduction process	C:GO:0016020;C:GO:0016021;C:GO:0031224;C:GO:0110165;F:GO:0000166;F:GO:0003824;F:GO:0005488;F:GO:0016491;F:GO:0036094;F:GO:0043167;F:GO:0043168;F:GO:0043169;F:GO:0046872;F:GO:0048037;F:GO:0050662;F:GO:0097159;F:GO:1901265;F:GO:1901363;P:GO:0008152;P:GO:0055114	C:cellular anatomical entity;C:integral component of membrane;C:intrinsic component of membrane;C:membrane;F:anion binding;F:binding;F:catalytic activity;F:cation binding;F:coenzyme binding;F:cofactor binding;F:heterocyclic compound binding;F:ion binding;F:metal ion binding;F:nucleoside phosphate binding;F:nucleotide binding;F:organic cyclic compound binding;F:oxidoreductase activity;F:small mole…
36528	aspartic peptidase	1.95228	5.87383	19.9162	8.13e-06	0.000490129	XP_009545778.1 aspartic peptidase	EC:3.4.23	Acting on peptide bonds (peptidases)	F:GO:0008233	F:peptidase activity	IPR001461 (PRINTS); IPR021109 (G3DSA:2.40.70.GENE3D); IPR021109 (G3DSA:2.40.70.GENE3D); IPR033121 (PFAM); mobidb-lite (MOBIDB_LITE); IPR001969 (PROSITE_PATTERNS); IPR001969 (PROSITE_PATTERNS); IPR033121 (PROSITE_PROFILES); IPR034164 (CDD); IPR021109 (SUPERFAMILY)	F:GO:0004190; P:GO:0006508	F:aspartic-type endopeptidase activity; P:proteolysis	F:GO:0003824	F:catalytic activity
36572	Glycoside Hydrolase Family 15 protein	1.20588	9.9026	33.4775	7.42e-09	7.94e-07	XP_009545779.1 glycoside hydrolase family 15 protein	EC:3.2.1.3	Glucan 1,4-alpha-glucosidase	C:GO:0005783; P:GO:0005975; P:GO:0009056; F:GO:0016798; C:GO:0032991	C:endoplasmic reticulum; P:carbohydrate metabolic process; P:catabolic process; F:hydrolase activity, acting on glycosyl bonds; C:protein-containing complex	IPR000165 (PRINTS); IPR002044 (SMART); IPR011613 (PFAM); IPR008291 (PIRSF); IPR012341 (G3DSA:1.50.10.GENE3D); IPR002044 (PFAM); IPR013783 (G3DSA:2.60.40.GENE3D); IPR000165 (PROSITE_PATTERNS); IPR002044 (PROSITE_PROFILES); cd05808 (CDD); IPR013784 (SUPERFAMILY); IPR008928 (SUPERFAMILY)	P:GO:0000272; F:GO:0003824; F:GO:0004339; P:GO:0005976; F:GO:0030246; F:GO:2001070	P:polysaccharide catabolic process; F:catalytic activity; F:glucan 1,4-alpha-glucosidase activity; P:polysaccharide metabolic process; F:carbohydrate binding; F:starch binding	C:GO:0005622;C:GO:0032991;C:GO:0043226;C:GO:0043229;C:GO:0110165;F:GO:0003824;F:GO:0005488;F:GO:0015926;P:GO:0005975;P:GO:0005976;P:GO:0006073;P:GO:0008152;P:GO:0009056;P:GO:0009987;P:GO:0016052;P:GO:0043170;P:GO:0044042;P:GO:0044237;P:GO:0044238;P:GO:0044260;P:GO:0044262;P:GO:0044264;P:GO:0071704;P:GO:1901575	C:cellular anatomical entity;C:intracellular;C:intracellular organelle;C:organelle;C:protein-containing complex;F:binding;F:catalytic activity;F:glucosidase activity;P:carbohydrate catabolic process;P:carbohydrate metabolic process;P:catabolic process;P:cellular carbohydrate metabolic process;P:cellular glucan metabolic process;P:cellular macromolecule metabolic process;P:cellular metabolic proce…
36610	MFS amino acid permease	0	2.53441	0	1	1	XP_009545780.1 MFS amino acid permease			P:GO:0055085	P:transmembrane transport	G3DSA:1.20.1720.10 (GENE3D); G3DSA:1.20.1250.20 (GENE3D); IPR011701 (PFAM); mobidb-lite (MOBIDB_LITE); mobidb-lite (MOBIDB_LITE); IPR020846 (PROSITE_PROFILES); cd17502 (CDD); IPR036259 (SUPERFAMILY)	P:GO:0055085	P:transmembrane transport	P:GO:0006810;P:GO:0051179;P:GO:0051234;P:GO:0055085	P:establishment of localization;P:localization;P:transmembrane transport;P:transport
36688		-0.739904	9.59189	12.5607	0.000394279	0.0142998	XP_009545781.1 hypothetical protein HETIRDRAFT_36688			C:GO:0005737; P:GO:0006412; P:GO:0006415	C:cytoplasm; P:translation; P:translational termination	Coil (COILS); IPR012936 (PFAM); IPR039542 (PFAM)	no GO terms	no GO terms
36706		-0.0655462	6.36308	0.0371061	0.84725	1	XP_009552452.1 GTPase-like protein	EC:3.6.1.15	Nucleoside-triphosphate phosphatase	F:GO:0003924; C:GO:0005739; P:GO:0007005; F:GO:0043167	F:GTPase activity; C:mitochondrion; P:mitochondrion organization; F:ion binding	PR00449 (PRINTS); SM00174 (SMART); SM00173 (SMART); SM00175 (SMART); IPR002048 (SMART); G3DSA:1.10.238.10 (GENE3D); IPR013566 (PFAM); G3DSA:1.10.238.10 (GENE3D); IPR021181 (PIRSF); G3DSA:3.40.50.300 (GENE3D); IPR005225 (TIGRFAM); G3DSA:3.40.50.300 (GENE3D); IPR013567 (PFAM); IPR001806 (PFAM); IPR018247 (PROSITE_PATTERNS); IPR020860 (PROSITE_PROFILES); IPR020860 (PROSITE_PROFILES); IPR002048 (PROS…	F:GO:0003924; F:GO:0005509; F:GO:0005525; P:GO:0007005; C:GO:0031307	F:GTPase activity; F:calcium ion binding; F:GTP binding; P:mitochondrion organization; C:integral component of mitochondrial outer membrane	C:GO:0005622;C:GO:0032991;C:GO:0043226;C:GO:0043229;C:GO:0110165;F:GO:0003824;F:GO:0005488;F:GO:0043167;P:GO:0006807;P:GO:0006810;P:GO:0008152;P:GO:0009058;P:GO:0009987;P:GO:0016043;P:GO:0034641;P:GO:0044237;P:GO:0051179;P:GO:0051234;P:GO:0071840	C:cellular anatomical entity;C:intracellular;C:intracellular organelle;C:organelle;C:protein-containing complex;F:binding;F:catalytic activity;F:ion binding;P:biosynthetic process;P:cellular component organization;P:cellular component organization or biogenesis;P:cellular metabolic process;P:cellular nitrogen compound metabolic process;P:cellular process;P:establishment of localization;P:localiza…
36708		1.135	4.0159	1.56458	0.211002	1	XP_009545783.1 hypothetical protein HETIRDRAFT_36708			F:GO:0003674	F:molecular_function	IPR015943 (G3DSA:2.130.10.GENE3D); IPR001810 (PROSITE_PROFILES); IPR036322 (SUPERFAMILY); IPR036047 (SUPERFAMILY)	F:GO:0005515	F:protein binding
36712		-1.1651	6.61549	13.262	0.000271097	0.0103957	XP_009545784.1 hypothetical protein HETIRDRAFT_36712			P:GO:0007165; F:GO:0019899	P:signal transduction; F:enzyme binding	IPR001452 (SMART); IPR000651 (SMART); IPR001895 (SMART); IPR000651 (PFAM); G3DSA:2.30.30.40 (GENE3D); IPR001452 (PFAM); IPR001895 (PFAM); mobidb-lite (MOBIDB_LITE); mobidb-lite (MOBIDB_LITE); mobidb-lite (MOBIDB_LITE); mobidb-lite (MOBIDB_LITE); mobidb-lite (MOBIDB_LITE); mobidb-lite (MOBIDB_LITE); mobidb-lite (MOBIDB_LITE); mobidb-lite (MOBIDB_LITE); IPR019804 (PROSITE_PATTERNS); IPR001895 (PROS…	F:GO:0005085; F:GO:0005515; P:GO:0007264	F:guanyl-nucleotide exchange factor activity; F:protein binding; P:small GTPase mediated signal transduction	C:GO:0005622;F:GO:0005488;P:GO:0009987	C:intracellular;F:binding;P:cellular process
36792	Metallo peptidase M3A	-1.02702	5.6838	6.10238	0.0135079	0.244291	XP_009545785.1 Metallo peptidase M3A	EC:3.4.24	Acting on peptide bonds (peptidases)	F:GO:0008233	F:peptidase activity	Coil (COILS); IPR024077 (G3DSA:1.10.1370.GENE3D); IPR001567 (PFAM); IPR024079 (G3DSA:3.40.390.GENE3D); IPR024080 (G3DSA:1.20.1050.GENE3D); cd06455 (CDD); SSF55486 (SUPERFAMILY)	F:GO:0004222; P:GO:0006508; F:GO:0008237	F:metalloendopeptidase activity; P:proteolysis; F:metallopeptidase activity	F:GO:0003824;F:GO:0005488;F:GO:0043167	F:binding;F:catalytic activity;F:ion binding
36798	RNase P	0	2.53441	0	1	1	XP_009545786.1 RNase P			F:GO:0000166; F:GO:0003677; F:GO:0003723; F:GO:0003735; F:GO:0003746; F:GO:0003777; F:GO:0003924; F:GO:0004420; F:GO:0005524; F:GO:0005525; C:GO:0005737; C:GO:0005783; C:GO:0005789; C:GO:0005840; C:GO:0005871; C:GO:0005874; P:GO:0006412; P:GO:0006414; P:GO:0007018; F:GO:0008017; P:GO:0008299; C:GO:0009507; C:GO:0009536; P:GO:0015936; C:GO:0016020; C:GO:0016021; F:GO:0016491; F:GO:0016616; F:GO:00…	F:nucleotide binding; F:DNA binding; F:RNA binding; F:structural constituent of ribosome; F:translation elongation factor activity; F:microtubule motor activity; F:GTPase activity; F:hydroxymethylglutaryl-CoA reductase (NADPH) activity; F:ATP binding; F:GTP binding; C:cytoplasm; C:endoplasmic reticulum; C:endoplasmic reticulum membrane; C:ribosome; C:kinesin complex; C:microtubule; P:translation;…	IPR009723 (PFAM); IPR012590 (PFAM); mobidb-lite (MOBIDB_LITE); mobidb-lite (MOBIDB_LITE)	no GO terms	no GO terms	C:GO:0005622;C:GO:0032991;F:GO:0003824;P:GO:0006807;P:GO:0008152;P:GO:0009987;P:GO:0034641;P:GO:0043170;P:GO:0044237;P:GO:0044238;P:GO:0046483;P:GO:0071704;P:GO:1901360	C:intracellular;C:protein-containing complex;F:catalytic activity;P:cellular metabolic process;P:cellular nitrogen compound metabolic process;P:cellular process;P:heterocycle metabolic process;P:macromolecule metabolic process;P:metabolic process;P:nitrogen compound metabolic process;P:organic cyclic compound metabolic process;P:organic substance metabolic process;P:primary metabolic process
36823		-1.00547	4.52804	2.31132	0.128441	1	XP_009545787.1 hypothetical protein HETIRDRAFT_36823			F:GO:0000166; F:GO:0003676; F:GO:0003723; F:GO:0003729; F:GO:0003735; F:GO:0003824; F:GO:0004515; F:GO:0005524; C:GO:0005634; C:GO:0005739; C:GO:0005743; C:GO:0005747; C:GO:0005783; C:GO:0005789; C:GO:0005840; P:GO:0006260; P:GO:0006412; P:GO:0006541; P:GO:0006629; P:GO:0006979; F:GO:0008137; P:GO:0008202; F:GO:0008483; F:GO:0008998; F:GO:0009055; P:GO:0009058; P:GO:0009236; P:GO:0009435; C:GO:00…	F:nucleotide binding; F:nucleic acid binding; F:RNA binding; F:mRNA binding; F:structural constituent of ribosome; F:catalytic activity; F:nicotinate-nucleotide adenylyltransferase activity; F:ATP binding; C:nucleus; C:mitochondrion; C:mitochondrial inner membrane; C:mitochondrial respiratory chain complex I; C:endoplasmic reticulum; C:endoplasmic reticulum membrane; C:ribosome; P:DNA replication…	Coil (COILS); Coil (COILS); Coil (COILS); Coil (COILS); Coil (COILS); Coil (COILS); Coil (COILS); Coil (COILS); G3DSA:3.40.50.300 (GENE3D); IPR003395 (PFAM); G3DSA:3.40.50.300 (GENE3D); mobidb-lite (MOBIDB_LITE); mobidb-lite (MOBIDB_LITE); cd03276 (CDD); cd03276 (CDD); SSF57997 (SUPERFAMILY); IPR027417 (SUPERFAMILY); IPR027417 (SUPERFAMILY)	no GO terms	no GO terms	C:GO:0005622;C:GO:0043226;C:GO:0043228;C:GO:0043229;C:GO:0043232;C:GO:0110165;F:GO:0005488;F:GO:0043167;P:GO:0006807;P:GO:0008152;P:GO:0009987;P:GO:0034641;P:GO:0043170;P:GO:0044237;P:GO:0044238;P:GO:0044260;P:GO:0046483;P:GO:0071704;P:GO:1901360	C:cellular anatomical entity;C:intracellular;C:intracellular non-membrane-bounded organelle;C:intracellular organelle;C:non-membrane-bounded organelle;C:organelle;F:binding;F:ion binding;P:cellular macromolecule metabolic process;P:cellular metabolic process;P:cellular nitrogen compound metabolic process;P:cellular process;P:heterocycle metabolic process;P:macromolecule metabolic process;P:metabo…
36827	Mitochondrial import inner membrane translocase (subunit TIM9)	0	2.53441	0	1	1	XP_009545788.1 mitochondrial import inner membrane translocase			P:GO:0000724; F:GO:0003677; F:GO:0003774; F:GO:0005515; C:GO:0005576; C:GO:0005615; C:GO:0005634; C:GO:0005694; C:GO:0005737; P:GO:0006268; P:GO:0006281; P:GO:0006310; F:GO:0009378; C:GO:0009507; C:GO:0009522; C:GO:0009523; C:GO:0009535; C:GO:0009536; C:GO:0009579; P:GO:0009765; P:GO:0015979; C:GO:0016020; C:GO:0016021; F:GO:0016168; F:GO:0016740; P:GO:0018298; P:GO:0030199; P:GO:0032508; F:GO:00…	P:double-strand break repair via homologous recombination; F:DNA binding; F:motor activity; F:protein binding; C:extracellular region; C:extracellular space; C:nucleus; C:chromosome; C:cytoplasm; P:DNA unwinding involved in DNA replication; P:DNA repair; P:DNA recombination; F:four-way junction helicase activity; C:chloroplast; C:photosystem I; C:photosystem II; C:chloroplast thylakoid membrane; …	IPR035427 (G3DSA:1.10.287.GENE3D); IPR004217 (PFAM); IPR035427 (SUPERFAMILY)	no GO terms	no GO terms	C:GO:0005622;C:GO:0032991;C:GO:0043226;C:GO:0043229;C:GO:0110165;P:GO:0006810;P:GO:0009987;P:GO:0016043;P:GO:0051179;P:GO:0051234;P:GO:0071840	C:cellular anatomical entity;C:intracellular;C:intracellular organelle;C:organelle;C:protein-containing complex;P:cellular component organization;P:cellular component organization or biogenesis;P:cellular process;P:establishment of localization;P:localization;P:transport
36890	Caf1 family RNase	-0.264017	4.65959	0.185261	0.666892	1	XP_009545789.1 Caf1 family RNase			F:GO:0003674	F:molecular_function	IPR006941 (PFAM); IPR036397 (G3DSA:3.30.420.GENE3D); mobidb-lite (MOBIDB_LITE); IPR012337 (SUPERFAMILY)	F:GO:0003676	F:nucleic acid binding	C:GO:0005622;C:GO:0043226;C:GO:0043229;C:GO:0110165	C:cellular anatomical entity;C:intracellular;C:intracellular organelle;C:organelle
36898	Cyclopropane-fatty-acyl-phospholipid synthase (NADB_Rossmann superfamily)	0	2.53441	0	1	1	XP_009545790.1 cyclopropane-fatty-acyl-phospholipid synthase			P:GO:0006629; P:GO:0009058	P:lipid metabolic process; P:biosynthetic process	IPR003333 (PIRSF); PF02353 (PFAM); G3DSA:3.40.50.150 (GENE3D); cd02440 (CDD); IPR029063 (SUPERFAMILY)	P:GO:0008610	P:lipid biosynthetic process	F:GO:0003824;F:GO:0016740;P:GO:0008152;P:GO:0009058;P:GO:0044238;P:GO:0071704	F:catalytic activity;F:transferase activity;P:biosynthetic process;P:metabolic process;P:organic substance metabolic process;P:primary metabolic process
36931		0	2.53441	0	1	1	XP_009545791.1 hypothetical protein HETIRDRAFT_36931, partial			C:GO:0000139; F:GO:0000149; P:GO:0000165; F:GO:0001046; F:GO:0003700; F:GO:0003746; F:GO:0004324; F:GO:0004672; F:GO:0004707; F:GO:0005085; F:GO:0005484; F:GO:0005509; F:GO:0005515; F:GO:0005524; F:GO:0005543; C:GO:0005634; C:GO:0005737; C:GO:0005773; C:GO:0005794; C:GO:0005801; P:GO:0006412; P:GO:0006414; P:GO:0006449; P:GO:0006468; P:GO:0006886; P:GO:0006888; P:GO:0006891; P:GO:0006906; P:GO:00…	C:Golgi membrane; F:SNARE binding; P:MAPK cascade; F:core promoter sequence-specific DNA binding; F:DNA-binding transcription factor activity; F:translation elongation factor activity; F:ferredoxin-NADP+ reductase activity; F:protein kinase activity; F:MAP kinase activity; F:guanyl-nucleotide exchange factor activity; F:SNAP receptor activity; F:calcium ion binding; F:protein binding; F:ATP bindi…	mobidb-lite (MOBIDB_LITE); mobidb-lite (MOBIDB_LITE)	no GO terms	no GO terms
36983	Synaptic vesicle transporter (major facilitator superfamily)	0	2.53441	0	1	1	XP_009546905.1 synaptic vesicle transporter			P:GO:0055085	P:transmembrane transport	IPR011701 (PFAM); G3DSA:1.20.1250.20 (GENE3D); mobidb-lite (MOBIDB_LITE); mobidb-lite (MOBIDB_LITE); IPR020846 (PROSITE_PROFILES); cd17323 (CDD); IPR036259 (SUPERFAMILY)	P:GO:0055085	P:transmembrane transport	P:GO:0006810;P:GO:0051179;P:GO:0051234;P:GO:0055085	P:establishment of localization;P:localization;P:transmembrane transport;P:transport
37002	Glycoside Hydrolase Family 79 protein	-0.579051	5.49415	1.71213	0.190715	1	XP_009546906.1 glycoside hydrolase family 79 protein			F:GO:0000166; F:GO:0003735; F:GO:0003824; F:GO:0005524; C:GO:0005623; C:GO:0005737; C:GO:0005739; C:GO:0005783; C:GO:0005829; C:GO:0005840; P:GO:0006412; P:GO:0006414; P:GO:0006559; P:GO:0006749; F:GO:0008137; F:GO:0008270; F:GO:0008553; P:GO:0009698; P:GO:0009800; C:GO:0016020; C:GO:0016021; F:GO:0016491; F:GO:0016787; F:GO:0016829; F:GO:0016841; F:GO:0017168; F:GO:0030570; C:GO:0031966; P:GO:00…	F:nucleotide binding; F:structural constituent of ribosome; F:catalytic activity; F:ATP binding; C:obsolete cell; C:cytoplasm; C:mitochondrion; C:endoplasmic reticulum; C:cytosol; C:ribosome; P:translation; P:translational elongation; P:L-phenylalanine catabolic process; P:glutathione metabolic process; F:NADH dehydrogenase (ubiquinone) activity; F:zinc ion binding; F:proton-exporting ATPase acti…	IPR031728 (PFAM); G3DSA:3.20.20.80 (GENE3D); IPR017853 (SUPERFAMILY)	no GO terms	no GO terms
37034	major facilitator superfamily	0.11076	4.21469	0.0204394	0.886328	1	XP_009550460.1 major facilitator superfamily			P:GO:0055085	P:transmembrane transport	G3DSA:1.20.1250.20 (GENE3D); G3DSA:1.20.1250.20 (GENE3D); IPR011701 (PFAM); IPR020846 (PROSITE_PROFILES); cd17327 (CDD); IPR036259 (SUPERFAMILY)	P:GO:0055085	P:transmembrane transport	P:GO:0006810;P:GO:0051179;P:GO:0051234;P:GO:0055085	P:establishment of localization;P:localization;P:transmembrane transport;P:transport
37087	prenyltransferase	-2.73552	3.21232	3.58067	0.058461	0.660487	XP_009550461.1 prenyltransferase			C:GO:0005575; F:GO:0016765	C:cellular_component; F:transferase activity, transferring alkyl or aryl (other than methyl) groups	IPR000537 (PFAM); G3DSA:1.10.357.140 (GENE3D); IPR006370 (TIGRFAM); G3DSA:1.20.120.1780 (GENE3D); IPR030470 (PROSITE_PATTERNS); IPR006370 (HAMAP); cd13959 (CDD)	F:GO:0004659; C:GO:0016021; F:GO:0016765	F:prenyltransferase activity; C:integral component of membrane; F:transferase activity, transferring alkyl or aryl (other than methyl) groups	C:GO:0016020;C:GO:0016021;C:GO:0031224;C:GO:0110165;F:GO:0003824;F:GO:0016740;P:GO:0006807;P:GO:0008152;P:GO:0009058;P:GO:0009987;P:GO:0018130;P:GO:0019438;P:GO:0019538;P:GO:0034641;P:GO:0043170;P:GO:0044237;P:GO:0044238;P:GO:0044249;P:GO:0044260;P:GO:0044267;P:GO:0044271;P:GO:0046483;P:GO:0051186;P:GO:0071704;P:GO:1901360;P:GO:1901362;P:GO:1901564;P:GO:1901566;P:GO:1901576	C:cellular anatomical entity;C:integral component of membrane;C:intrinsic component of membrane;C:membrane;F:catalytic activity;F:transferase activity;P:aromatic compound biosynthetic process;P:biosynthetic process;P:cellular biosynthetic process;P:cellular macromolecule metabolic process;P:cellular metabolic process;P:cellular nitrogen compound biosynthetic process;P:cellular nitrogen compound m…
37098	Nucleobase cation symporter	2.46837	2.75531	1.28453	0.257064	1	XP_009550462.1 Nucleobase cation symporter			C:GO:0005575; F:GO:0022857	C:cellular_component; F:transmembrane transporter activity	IPR038271 (G3DSA:1.10.4160.GENE3D); IPR026030 (PIRSF); IPR001248 (PFAM); mobidb-lite (MOBIDB_LITE)	C:GO:0016020; C:GO:0016021; F:GO:0022857; P:GO:0055085	C:membrane; C:integral component of membrane; F:transmembrane transporter activity; P:transmembrane transport	C:GO:0016020;C:GO:0016021;C:GO:0031224;C:GO:0110165;F:GO:0005215;F:GO:0022857;P:GO:0006810;P:GO:0051179;P:GO:0051234;P:GO:0055085	C:cellular anatomical entity;C:integral component of membrane;C:intrinsic component of membrane;C:membrane;F:transmembrane transporter activity;F:transporter activity;P:establishment of localization;P:localization;P:transmembrane transport;P:transport
37102	ABC transporter	0.02653	5.13258	0.00264188	0.959008	1	XP_009550463.1 ABC transporter	EC:3.6.1.3; EC:3.6.1.15	Adenosinetriphosphatase; Nucleoside-triphosphate phosphatase	C:GO:0005575; F:GO:0016887; F:GO:0022857; F:GO:0043167	C:cellular_component; F:ATPase activity; F:transmembrane transporter activity; F:ion binding	IPR003593 (SMART); IPR010929 (PFAM); IPR013525 (PFAM); IPR029481 (PFAM); IPR003439 (PFAM); G3DSA:3.40.50.300 (GENE3D); G3DSA:3.40.50.300 (GENE3D); mobidb-lite (MOBIDB_LITE); mobidb-lite (MOBIDB_LITE); IPR017871 (PROSITE_PATTERNS); IPR003439 (PROSITE_PROFILES); IPR003439 (PROSITE_PROFILES); IPR034001 (CDD); IPR034003 (CDD); IPR027417 (SUPERFAMILY); IPR027417 (SUPERFAMILY)	F:GO:0005524; C:GO:0016020; C:GO:0016021; F:GO:0016887; F:GO:0042626; P:GO:0055085	F:ATP binding; C:membrane; C:integral component of membrane; F:ATPase activity; F:ATPase-coupled transmembrane transporter activity; P:transmembrane transport	C:GO:0016020;C:GO:0016021;C:GO:0031224;C:GO:0110165;F:GO:0000166;F:GO:0003824;F:GO:0005215;F:GO:0005488;F:GO:0005524;F:GO:0008144;F:GO:0017076;F:GO:0022804;F:GO:0022857;F:GO:0030554;F:GO:0032553;F:GO:0032555;F:GO:0032559;F:GO:0035639;F:GO:0036094;F:GO:0043167;F:GO:0043168;F:GO:0097159;F:GO:0097367;F:GO:1901265;F:GO:1901363;P:GO:0006810;P:GO:0051179;P:GO:0051234;P:GO:0055085	C:cellular anatomical entity;C:integral component of membrane;C:intrinsic component of membrane;C:membrane;F:active transmembrane transporter activity;F:adenyl nucleotide binding;F:adenyl ribonucleotide binding;F:anion binding;F:ATP binding;F:binding;F:carbohydrate derivative binding;F:catalytic activity;F:drug binding;F:heterocyclic compound binding;F:ion binding;F:nucleoside phosphate binding;F…
37134		0.112415	5.10452	0.0477534	0.82702	1	XP_009550464.1 hypothetical protein HETIRDRAFT_37134			F:GO:0004518; P:GO:0006259; P:GO:0006950	F:nuclease activity; P:DNA metabolic process; P:response to stress	G3DSA:3.20.20.150 (GENE3D); IPR004601 (TIGRFAM); IPR004601 (PFAM); mobidb-lite (MOBIDB_LITE); mobidb-lite (MOBIDB_LITE); IPR036237 (SUPERFAMILY)	F:GO:0004519; P:GO:0006289; P:GO:0009411	F:endonuclease activity; P:nucleotide-excision repair; P:response to UV	F:GO:0003824;P:GO:0006807;P:GO:0008152;P:GO:0009987;P:GO:0034641;P:GO:0043170;P:GO:0044237;P:GO:0044238;P:GO:0044260;P:GO:0046483;P:GO:0071704;P:GO:1901360	F:catalytic activity;P:cellular macromolecule metabolic process;P:cellular metabolic process;P:cellular nitrogen compound metabolic process;P:cellular process;P:heterocycle metabolic process;P:macromolecule metabolic process;P:metabolic process;P:nitrogen compound metabolic process;P:organic cyclic compound metabolic process;P:organic substance metabolic process;P:primary metabolic process
37184		0.518229	4.38955	0.519823	0.47092	1	XP_009550465.1 hypothetical protein HETIRDRAFT_37184			F:GO:0016874	F:ligase activity	IPR000594 (PFAM); G3DSA:3.40.50.720 (GENE3D); cd00755 (CDD); IPR035985 (SUPERFAMILY)	F:GO:0008641	F:ubiquitin-like modifier activating enzyme activity	F:GO:0003824;P:GO:0006807;P:GO:0008152;P:GO:0009987;P:GO:0019538;P:GO:0043170;P:GO:0044237;P:GO:0044238;P:GO:0044260;P:GO:0044267;P:GO:0071704;P:GO:1901564	F:catalytic activity;P:cellular macromolecule metabolic process;P:cellular metabolic process;P:cellular process;P:cellular protein metabolic process;P:macromolecule metabolic process;P:metabolic process;P:nitrogen compound metabolic process;P:organic substance metabolic process;P:organonitrogen compound metabolic process;P:primary metabolic process;P:protein metabolic process
37198		1.70157	2.64914	0.641442	0.423193	1	XP_009549454.1 Aldo-keto reductase 4			F:GO:0016491	F:oxidoreductase activity	IPR020471 (PRINTS); IPR036812 (G3DSA:3.20.20.GENE3D); IPR023210 (PFAM); IPR023210 (CDD); IPR036812 (SUPERFAMILY)	F:GO:0016491; P:GO:0055114	F:oxidoreductase activity; P:oxidation-reduction process	F:GO:0003824;F:GO:0016491;P:GO:0008152;P:GO:0055114	F:catalytic activity;F:oxidoreductase activity;P:metabolic process;P:oxidation-reduction process
37201		-0.472729	2.7558	0.0569577	0.811372	1	XP_009550467.1 hypothetical protein HETIRDRAFT_37201			F:GO:0003674	F:molecular_function	IPR020472 (PRINTS); IPR001680 (SMART); IPR015943 (G3DSA:2.130.10.GENE3D); IPR007287 (PFAM); IPR015943 (G3DSA:2.130.10.GENE3D); IPR001680 (PFAM); mobidb-lite (MOBIDB_LITE); mobidb-lite (MOBIDB_LITE); IPR019775 (PROSITE_PATTERNS); IPR001680 (PROSITE_PROFILES); IPR001680 (PROSITE_PROFILES); IPR017986 (PROSITE_PROFILES); IPR001680 (PROSITE_PROFILES); cd00200 (CDD); IPR036322 (SUPERFAMILY)	F:GO:0005515	F:protein binding
37203		-0.300246	6.49611	0.842872	0.358581	1	XP_009550468.1 hypothetical protein HETIRDRAFT_37203			F:GO:0003677	F:DNA binding	Coil (COILS); Coil (COILS); IPR004343 (SMART); IPR036128 (G3DSA:2.170.260.GENE3D); IPR004343 (PFAM); mobidb-lite (MOBIDB_LITE); mobidb-lite (MOBIDB_LITE); mobidb-lite (MOBIDB_LITE); mobidb-lite (MOBIDB_LITE); mobidb-lite (MOBIDB_LITE); mobidb-lite (MOBIDB_LITE); mobidb-lite (MOBIDB_LITE); IPR004343 (PROSITE_PROFILES); IPR036128 (SUPERFAMILY)	F:GO:0003677	F:DNA binding	F:GO:0005488;F:GO:0097159;F:GO:1901363	F:binding;F:heterocyclic compound binding;F:organic cyclic compound binding
37236	Glycosyltransferase Family 48 protein	0.798781	9.08575	13.5605	0.000231217	0.00912794	XP_009550469.1 glycosyltransferase family 48 protein	EC:2.4.1.34	1,3-beta-glucan synthase	C:GO:0005886; P:GO:0005975; P:GO:0009058; F:GO:0016757; C:GO:0032991	C:plasma membrane; P:carbohydrate metabolic process; P:biosynthetic process; F:transferase activity, transferring glycosyl groups; C:protein-containing complex	IPR026899 (SMART); IPR003440 (PFAM); IPR026899 (PFAM); mobidb-lite (MOBIDB_LITE); mobidb-lite (MOBIDB_LITE)	C:GO:0000148; F:GO:0003843; P:GO:0006075; C:GO:0016020	C:1,3-beta-D-glucan synthase complex; F:1,3-beta-D-glucan synthase activity; P:(1->3)-beta-D-glucan biosynthetic process; C:membrane	C:GO:0016020;C:GO:0032991;C:GO:0110165;F:GO:0003824;F:GO:0016740;P:GO:0005975;P:GO:0008152;P:GO:0009058;P:GO:0044238;P:GO:0071704	C:cellular anatomical entity;C:membrane;C:protein-containing complex;F:catalytic activity;F:transferase activity;P:biosynthetic process;P:carbohydrate metabolic process;P:metabolic process;P:organic substance metabolic process;P:primary metabolic process
37241		-0.142421	7.876	0.352935	0.552459	1	XP_009550470.1 hypothetical protein HETIRDRAFT_37241	EC:1.1.1.42	Isocitrate dehydrogenase (NADP(+))	P:GO:0006091; P:GO:0006790; F:GO:0016491; P:GO:0034641; F:GO:0043167; P:GO:0044281; P:GO:0051186	P:generation of precursor metabolites and energy; P:sulfur compound metabolic process; F:oxidoreductase activity; P:cellular nitrogen compound metabolic process; F:ion binding; P:small molecule metabolic process; P:obsolete cofactor metabolic process	Coil (COILS); IPR024084 (SMART); IPR024084 (PFAM); IPR004790 (TIGRFAM); G3DSA:3.40.718.10 (GENE3D); IPR004790 (PIRSF); IPR019818 (PROSITE_PATTERNS); SSF53659 (SUPERFAMILY)	F:GO:0000287; F:GO:0004450; P:GO:0006102; F:GO:0016616; F:GO:0051287; P:GO:0055114	F:magnesium ion binding; F:isocitrate dehydrogenase (NADP+) activity; P:isocitrate metabolic process; F:oxidoreductase activity, acting on the CH-OH group of donors, NAD or NADP as acceptor; F:NAD binding; P:oxidation-reduction process	F:GO:0000166;F:GO:0003824;F:GO:0005488;F:GO:0016491;F:GO:0016614;F:GO:0036094;F:GO:0043167;F:GO:0043169;F:GO:0046872;F:GO:0048037;F:GO:0050662;F:GO:0097159;F:GO:1901265;F:GO:1901363;P:GO:0006082;P:GO:0006518;P:GO:0006790;P:GO:0006807;P:GO:0008152;P:GO:0009987;P:GO:0019752;P:GO:0034641;P:GO:0043436;P:GO:0043603;P:GO:0044237;P:GO:0044238;P:GO:0044281;P:GO:0051186;P:GO:0055114;P:GO:0071704;P:GO:1901…	F:binding;F:catalytic activity;F:cation binding;F:coenzyme binding;F:cofactor binding;F:heterocyclic compound binding;F:ion binding;F:metal ion binding;F:nucleoside phosphate binding;F:nucleotide binding;F:organic cyclic compound binding;F:oxidoreductase activity;F:oxidoreductase activity, acting on CH-OH group of donors;F:small molecule binding;P:carboxylic acid metabolic process;P:cellular amid…
37249		0	2.53441	0	1	1	XP_009546875.1 MFS monocarboxylate transporter			F:GO:0003674; F:GO:0005516; C:GO:0005737; C:GO:0005856; C:GO:0005929; P:GO:0009409; P:GO:0009414; P:GO:0009651; P:GO:0009737; P:GO:0009738; P:GO:0010150; C:GO:0031514; C:GO:0042995	F:molecular_function; F:calmodulin binding; C:cytoplasm; C:cytoskeleton; C:cilium; P:response to cold; P:response to water deprivation; P:response to salt stress; P:response to abscisic acid; P:abscisic acid-activated signaling pathway; P:leaf senescence; C:motile cilium; C:cell projection	mobidb-lite (MOBIDB_LITE); mobidb-lite (MOBIDB_LITE); mobidb-lite (MOBIDB_LITE)	no GO terms	no GO terms
37298		0	2.53441	0	1	1	XP_009545878.1 major facilitator superfamily	EC:1.10.2; EC:1.10.2.2	Acting on diphenols and related substances as donors; Quinol--cytochrome-c reductase	C:GO:0005622; P:GO:0006091; F:GO:0016491; C:GO:0032991; P:GO:0055085	C:intracellular anatomical structure; P:generation of precursor metabolites and energy; F:oxidoreductase activity; C:protein-containing complex; P:transmembrane transport	IPR004205 (PFAM); IPR036642 (G3DSA:1.20.5.GENE3D); IPR036642 (SUPERFAMILY)	F:GO:0008121	F:ubiquinol-cytochrome-c reductase activity	C:GO:0005622;C:GO:0032991;F:GO:0003824;F:GO:0016491;P:GO:0006810;P:GO:0008152;P:GO:0009987;P:GO:0044237;P:GO:0051179;P:GO:0051234;P:GO:0055085	C:intracellular;C:protein-containing complex;F:catalytic activity;F:oxidoreductase activity;P:cellular metabolic process;P:cellular process;P:establishment of localization;P:localization;P:metabolic process;P:transmembrane transport;P:transport
37301	Esterase/lipase/thioesterase	-0.776619	4.81778	1.80845	0.1787	1	XP_009550473.1 Esterase/lipase/thioesterase			P:GO:0000122; F:GO:0000166; P:GO:0000433; F:GO:0000978; F:GO:0001227; F:GO:0003676; F:GO:0003677; F:GO:0003735; F:GO:0003824; F:GO:0003906; F:GO:0004322; F:GO:0004332; F:GO:0004383; F:GO:0004518; F:GO:0004519; F:GO:0004528; F:GO:0004672; F:GO:0005515; F:GO:0005524; F:GO:0005525; C:GO:0005623; C:GO:0005634; C:GO:0005641; C:GO:0005737; C:GO:0005763; C:GO:0005829; C:GO:0005840; C:GO:0005856; P:GO:00…	P:negative regulation of transcription by RNA polymerase II; F:nucleotide binding; P:carbon catabolite repression of transcription from RNA polymerase II promoter by glucose; F:RNA polymerase II cis-regulatory region sequence-specific DNA binding; F:DNA-binding transcription repressor activity, RNA polymerase II-specific; F:nucleic acid binding; F:DNA binding; F:structural constituent of ribosome…	IPR002018 (PFAM); IPR029058 (G3DSA:3.40.50.GENE3D); mobidb-lite (MOBIDB_LITE); IPR019826 (PROSITE_PATTERNS); IPR029058 (SUPERFAMILY)	no GO terms	no GO terms	C:GO:0005622;C:GO:0110165;F:GO:0003824;F:GO:0005488;F:GO:0043167;P:GO:0006082;P:GO:0006412;P:GO:0006518;P:GO:0006520;P:GO:0006807;P:GO:0008152;P:GO:0009058;P:GO:0009059;P:GO:0009987;P:GO:0010467;P:GO:0019538;P:GO:0019752;P:GO:0034641;P:GO:0034645;P:GO:0043043;P:GO:0043170;P:GO:0043436;P:GO:0043603;P:GO:0043604;P:GO:0044237;P:GO:0044238;P:GO:0044249;P:GO:0044260;P:GO:0044267;P:GO:0044271;P:GO:0044…	C:cellular anatomical entity;C:intracellular;F:binding;F:catalytic activity;F:ion binding;P:amide biosynthetic process;P:biosynthetic process;P:carboxylic acid metabolic process;P:cellular amide metabolic process;P:cellular amino acid metabolic process;P:cellular biosynthetic process;P:cellular macromolecule biosynthetic process;P:cellular macromolecule metabolic process;P:cellular metabolic proc…
37309		-0.137995	7.68516	0.316376	0.573813	1	XP_009550474.1 hypothetical protein HETIRDRAFT_37309			F:GO:0003674	F:molecular_function	IPR003165 (SMART); IPR003100 (SMART); IPR014811 (SMART); IPR003165 (PFAM); IPR003100 (PFAM); IPR032474 (PFAM); IPR014811 (PFAM); IPR036397 (G3DSA:3.30.420.GENE3D); G3DSA:2.170.260.10 (GENE3D); G3DSA:3.40.50.2300 (GENE3D); IPR032472 (PFAM); IPR003100 (PROSITE_PROFILES); IPR003165 (PROSITE_PROFILES); cd04657 (CDD); cd02846 (CDD); IPR012337 (SUPERFAMILY); IPR036085 (SUPERFAMILY)	F:GO:0003676; F:GO:0005515	F:nucleic acid binding; F:protein binding	F:GO:0003824	F:catalytic activity
37357	GDP-fucose transporter (DMT superfamily)	0	2.53441	0	1	1	XP_009550475.1 GDP-fucose transporter			F:GO:0000146; F:GO:0000166; C:GO:0000786; F:GO:0003677; F:GO:0003735; F:GO:0003774; F:GO:0003779; F:GO:0003824; F:GO:0003942; F:GO:0005509; F:GO:0005524; F:GO:0005539; C:GO:0005623; C:GO:0005634; C:GO:0005694; C:GO:0005737; C:GO:0005840; P:GO:0006412; P:GO:0006526; P:GO:0007015; F:GO:0008449; F:GO:0008484; P:GO:0008652; C:GO:0009507; C:GO:0009523; C:GO:0009535; C:GO:0009536; C:GO:0009579; C:GO:00…	F:microfilament motor activity; F:nucleotide binding; C:nucleosome; F:DNA binding; F:structural constituent of ribosome; F:motor activity; F:actin binding; F:catalytic activity; F:N-acetyl-gamma-glutamyl-phosphate reductase activity; F:calcium ion binding; F:ATP binding; F:glycosaminoglycan binding; C:obsolete cell; C:nucleus; C:chromosome; C:cytoplasm; C:ribosome; P:translation; P:arginine biosy…	IPR004853 (PFAM)	no GO terms	no GO terms
37362	cytochrome P450 monooxygenase 78	0	2.53441	0	1	1	XP_009550476.1 cytochrome P450 monooxygenase 78			F:GO:0016491; F:GO:0043167	F:oxidoreductase activity; F:ion binding	IPR001128 (PRINTS); IPR002403 (PRINTS); IPR036396 (G3DSA:1.10.630.GENE3D); IPR001128 (PFAM); IPR036396 (SUPERFAMILY)	F:GO:0004497; F:GO:0005506; F:GO:0016705; F:GO:0020037; P:GO:0055114	F:monooxygenase activity; F:iron ion binding; F:oxidoreductase activity, acting on paired donors, with incorporation or reduction of molecular oxygen; F:heme binding; P:oxidation-reduction process	C:GO:0016020;C:GO:0016021;C:GO:0031224;C:GO:0110165;F:GO:0003824;F:GO:0005488;F:GO:0016491;F:GO:0043167;F:GO:0043169;F:GO:0046872;F:GO:0048037;F:GO:0097159;F:GO:1901363;P:GO:0008152;P:GO:0009987;P:GO:0055114	C:cellular anatomical entity;C:integral component of membrane;C:intrinsic component of membrane;C:membrane;F:binding;F:catalytic activity;F:cation binding;F:cofactor binding;F:heterocyclic compound binding;F:ion binding;F:metal ion binding;F:organic cyclic compound binding;F:oxidoreductase activity;P:cellular process;P:metabolic process;P:oxidation-reduction process
37368	Metallo peptidase M20	0	2.53441	0	1	1	XP_009550477.1 Metallo peptidase M20	EC:3.4.13	Acting on peptide bonds (peptidases)	F:GO:0008233	F:peptidase activity	IPR002933 (PFAM); IPR011650 (PFAM); IPR017153 (PIRSF); G3DSA:3.40.630.10 (GENE3D); G3DSA:3.30.70.360 (GENE3D); IPR001261 (PROSITE_PATTERNS); cd05676 (CDD); SSF53187 (SUPERFAMILY)	P:GO:0006508; F:GO:0008237; F:GO:0016787; F:GO:0016805	P:proteolysis; F:metallopeptidase activity; F:hydrolase activity; F:dipeptidase activity	F:GO:0003824;F:GO:0005488;P:GO:0006807;P:GO:0008152;P:GO:0019538;P:GO:0043170;P:GO:0044238;P:GO:0071704;P:GO:1901564	F:binding;F:catalytic activity;P:macromolecule metabolic process;P:metabolic process;P:nitrogen compound metabolic process;P:organic substance metabolic process;P:organonitrogen compound metabolic process;P:primary metabolic process;P:protein metabolic process
37436	cytochrome P450 monooxygenase 80	0.355807	3.51641	0.100647	0.751056	1	XP_009550478.1 cytochrome P450 monooxygenase 80			F:GO:0016491; F:GO:0043167	F:oxidoreductase activity; F:ion binding	IPR001128 (PRINTS); IPR002403 (PRINTS); IPR001128 (PFAM); IPR036396 (G3DSA:1.10.630.GENE3D); IPR017972 (PROSITE_PATTERNS); IPR036396 (SUPERFAMILY)	F:GO:0004497; F:GO:0005506; F:GO:0016705; F:GO:0020037; P:GO:0055114	F:monooxygenase activity; F:iron ion binding; F:oxidoreductase activity, acting on paired donors, with incorporation or reduction of molecular oxygen; F:heme binding; P:oxidation-reduction process	F:GO:0003824;F:GO:0005488;F:GO:0016491;F:GO:0043167;F:GO:0043169;F:GO:0046872;F:GO:0048037;F:GO:0097159;F:GO:1901363;P:GO:0008152;P:GO:0055114	F:binding;F:catalytic activity;F:cation binding;F:cofactor binding;F:heterocyclic compound binding;F:ion binding;F:metal ion binding;F:organic cyclic compound binding;F:oxidoreductase activity;P:metabolic process;P:oxidation-reduction process
37439	aryl-alcohol oxidase 3	2.58462	6.41829	43.1341	5.16e-11	7.34e-09	XP_009550479.1 aryl-alcohol oxidase 3			F:GO:0016491; F:GO:0043167	F:oxidoreductase activity; F:ion binding	IPR007867 (PFAM); G3DSA:3.30.560.10 (GENE3D); IPR012132 (PIRSF); IPR036188 (G3DSA:3.50.50.GENE3D); IPR000172 (PFAM); IPR000172 (PROSITE_PATTERNS); IPR000172 (PROSITE_PATTERNS); SSF54373 (SUPERFAMILY); IPR036188 (SUPERFAMILY)	F:GO:0016614; F:GO:0050660; P:GO:0055114	F:oxidoreductase activity, acting on CH-OH group of donors; F:flavin adenine dinucleotide binding; P:oxidation-reduction process	F:GO:0000166;F:GO:0003824;F:GO:0005488;F:GO:0016491;F:GO:0016614;F:GO:0036094;F:GO:0043167;F:GO:0043168;F:GO:0048037;F:GO:0050662;F:GO:0097159;F:GO:1901265;F:GO:1901363;P:GO:0006082;P:GO:0006520;P:GO:0006807;P:GO:0008152;P:GO:0009066;P:GO:0009069;P:GO:0009987;P:GO:0017144;P:GO:0019752;P:GO:0043436;P:GO:0044237;P:GO:0044238;P:GO:0044281;P:GO:0055114;P:GO:0071704;P:GO:1901564;P:GO:1901605	F:anion binding;F:binding;F:catalytic activity;F:coenzyme binding;F:cofactor binding;F:heterocyclic compound binding;F:ion binding;F:nucleoside phosphate binding;F:nucleotide binding;F:organic cyclic compound binding;F:oxidoreductase activity;F:oxidoreductase activity, acting on CH-OH group of donors;F:small molecule binding;P:alpha-amino acid metabolic process;P:aspartate family amino acid metab…
37451	Glycoside-Pentoside-Hexuronide sucrose symporter	-0.592089	3.5332	0.293494	0.587992	1	XP_009550480.1 glycoside-pentoside-Hexuronide sucrose symporter			F:GO:0000166; P:GO:0000460; P:GO:0000470; F:GO:0003676; F:GO:0003677; F:GO:0003723; F:GO:0003735; F:GO:0003861; F:GO:0004812; F:GO:0004831; F:GO:0005524; C:GO:0005737; C:GO:0005739; C:GO:0005759; C:GO:0005840; P:GO:0006310; P:GO:0006313; P:GO:0006397; P:GO:0006412; P:GO:0006418; P:GO:0006437; P:GO:0007049; P:GO:0007059; P:GO:0008652; F:GO:0009037; P:GO:0009082; P:GO:0009098; C:GO:0009316; P:GO:00…	F:nucleotide binding; P:maturation of 5.8S rRNA; P:maturation of LSU-rRNA; F:nucleic acid binding; F:DNA binding; F:RNA binding; F:structural constituent of ribosome; F:3-isopropylmalate dehydratase activity; F:aminoacyl-tRNA ligase activity; F:tyrosine-tRNA ligase activity; F:ATP binding; C:cytoplasm; C:mitochondrion; C:mitochondrial matrix; C:ribosome; P:DNA recombination; P:transposition, DNA-…	PF13347 (PFAM); G3DSA:1.20.1250.20 (GENE3D); mobidb-lite (MOBIDB_LITE); mobidb-lite (MOBIDB_LITE); cd17313 (CDD); IPR036259 (SUPERFAMILY)	no GO terms	no GO terms	C:GO:0005622;C:GO:0005840;C:GO:0043226;C:GO:0043228;C:GO:0043229;C:GO:0043232;C:GO:0110165;F:GO:0003735;F:GO:0005198;P:GO:0006412;P:GO:0006518;P:GO:0006807;P:GO:0008152;P:GO:0009058;P:GO:0009059;P:GO:0009987;P:GO:0010467;P:GO:0019538;P:GO:0022613;P:GO:0034641;P:GO:0034645;P:GO:0042254;P:GO:0043043;P:GO:0043170;P:GO:0043603;P:GO:0043604;P:GO:0044085;P:GO:0044237;P:GO:0044238;P:GO:0044249;P:GO:0044…	C:cellular anatomical entity;C:intracellular;C:intracellular non-membrane-bounded organelle;C:intracellular organelle;C:non-membrane-bounded organelle;C:organelle;C:ribosome;F:structural constituent of ribosome;F:structural molecule activity;P:amide biosynthetic process;P:biosynthetic process;P:cellular amide metabolic process;P:cellular biosynthetic process;P:cellular component biogenesis;P:cell…
37537	sulfate transporter	0.642059	6.57459	3.87225	0.0490959	0.591404	XP_009551143.1 sulfate transporter			C:GO:0005575; F:GO:0022857	C:cellular_component; F:transmembrane transporter activity	IPR000595 (SMART); IPR002645 (PFAM); IPR000595 (PFAM); IPR036513 (G3DSA:3.30.750.GENE3D); IPR011547 (PFAM); IPR014710 (G3DSA:2.60.120.GENE3D); IPR000595 (PROSITE_PROFILES); IPR002645 (PROSITE_PROFILES); cd07042 (CDD); IPR000595 (CDD); IPR018490 (SUPERFAMILY); IPR036513 (SUPERFAMILY)	P:GO:0008272; F:GO:0015116; C:GO:0016021	P:sulfate transport; F:sulfate transmembrane transporter activity; C:integral component of membrane	F:GO:0005215;F:GO:0022857	F:transmembrane transporter activity;F:transporter activity
37591	threonine protease T1	0.0204951	7.99353	0.00749145	0.931027	1	XP_009551144.1 threonine protease T1	EC:3.4.25	Acting on peptide bonds (peptidases)	C:GO:0005622; F:GO:0008233; P:GO:0009056; C:GO:0032991	C:intracellular anatomical structure; F:peptidase activity; P:catabolic process; C:protein-containing complex	IPR000243 (PRINTS); IPR001353 (PFAM); IPR024689 (PFAM); IPR029055 (G3DSA:3.60.20.GENE3D); IPR023333 (PROSITE_PROFILES); cd03763 (CDD); IPR029055 (SUPERFAMILY)	F:GO:0004175; F:GO:0004298; C:GO:0005839; P:GO:0051603	F:endopeptidase activity; F:threonine-type endopeptidase activity; C:proteasome core complex; P:proteolysis involved in cellular protein catabolic process	C:GO:0005622;C:GO:0032991;F:GO:0003824;P:GO:0006807;P:GO:0008152;P:GO:0009056;P:GO:0009987;P:GO:0019538;P:GO:0043170;P:GO:0044237;P:GO:0044238;P:GO:0044260;P:GO:0044267;P:GO:0071704;P:GO:1901564;P:GO:1901575	C:intracellular;C:protein-containing complex;F:catalytic activity;P:catabolic process;P:cellular macromolecule metabolic process;P:cellular metabolic process;P:cellular process;P:cellular protein metabolic process;P:macromolecule metabolic process;P:metabolic process;P:nitrogen compound metabolic process;P:organic substance catabolic process;P:organic substance metabolic process;P:organonitrogen …
37618	transporter (major facilitator superfamily)	-0.120564	5.11987	0.0559881	0.812954	1	XP_009551145.1 major facilitator superfamily			P:GO:0055085	P:transmembrane transport	IPR011701 (PFAM); G3DSA:1.20.1250.20 (GENE3D); cd17326 (CDD); IPR036259 (SUPERFAMILY)	P:GO:0055085	P:transmembrane transport	P:GO:0006810;P:GO:0051179;P:GO:0051234;P:GO:0055085	P:establishment of localization;P:localization;P:transmembrane transport;P:transport
37626	Voltage-gated Ca2+ channel	0.083067	6.97984	0.0828694	0.773447	1	XP_009551146.1 voltage-gated Ca2+ channel			C:GO:0005575; F:GO:0022857	C:cellular_component; F:transmembrane transporter activity	IPR027359 (G3DSA:1.20.120.GENE3D); G3DSA:1.10.287.70 (GENE3D); IPR005821 (PFAM); IPR027359 (G3DSA:1.20.120.GENE3D); mobidb-lite (MOBIDB_LITE); mobidb-lite (MOBIDB_LITE); mobidb-lite (MOBIDB_LITE); mobidb-lite (MOBIDB_LITE); mobidb-lite (MOBIDB_LITE); SSF81324 (SUPERFAMILY); SSF81324 (SUPERFAMILY); SSF81324 (SUPERFAMILY); SSF81324 (SUPERFAMILY)	F:GO:0005216; P:GO:0006811; C:GO:0016020; P:GO:0055085	F:ion channel activity; P:ion transport; C:membrane; P:transmembrane transport	F:GO:0005215;F:GO:0022857	F:transmembrane transporter activity;F:transporter activity
37628	Equilibrative nucleoside transporter protein	0.523368	8.01513	4.84441	0.0277401	0.407305	XP_009551147.1 equilibrative nucleoside transporter protein			F:GO:0003677; F:GO:0003746; F:GO:0003924; F:GO:0004869; F:GO:0005524; F:GO:0005525; C:GO:0005576; C:GO:0005615; C:GO:0005778; C:GO:0005829; C:GO:0005886; P:GO:0006414; P:GO:0006625; P:GO:0006953; P:GO:0007031; P:GO:0010951; C:GO:0016020; C:GO:0016021; P:GO:0016558; F:GO:0016887; F:GO:0016887; P:GO:0030502; F:GO:0043022; P:GO:0050727; P:GO:0050766; P:GO:0055085; C:GO:1990904	F:DNA binding; F:translation elongation factor activity; F:GTPase activity; F:cysteine-type endopeptidase inhibitor activity; F:ATP binding; F:GTP binding; C:extracellular region; C:extracellular space; C:peroxisomal membrane; C:cytosol; C:plasma membrane; P:translational elongation; P:protein targeting to peroxisome; P:acute-phase response; P:peroxisome organization; P:negative regulation of end…	Coil (COILS); Coil (COILS); IPR003903 (SMART); IPR013809 (SMART); IPR008942 (G3DSA:1.25.40.GENE3D); IPR013809 (PFAM); mobidb-lite (MOBIDB_LITE); mobidb-lite (MOBIDB_LITE); mobidb-lite (MOBIDB_LITE); mobidb-lite (MOBIDB_LITE); mobidb-lite (MOBIDB_LITE); mobidb-lite (MOBIDB_LITE); IPR013809 (PROSITE_PROFILES); IPR003903 (PROSITE_PROFILES); IPR003903 (PROSITE_PROFILES); cd16991 (CDD); IPR008942 (SUP…	no GO terms	no GO terms
37633	Metallo peptidase M24B	1.3189	7.37095	23.367	1.34e-06	9.82e-05	XP_009551148.1 Metallo peptidase M24B	EC:3.4.11	Acting on peptide bonds (peptidases)	F:GO:0008233; F:GO:0043167	F:peptidase activity; F:ion binding	Coil (COILS); IPR007865 (SMART); IPR007865 (PFAM); IPR029149 (G3DSA:3.40.350.GENE3D); IPR000994 (PFAM); G3DSA:3.90.230.10 (GENE3D); IPR001131 (PROSITE_PATTERNS); cd01087 (CDD); IPR036005 (SUPERFAMILY); IPR029149 (SUPERFAMILY)	F:GO:0004177; F:GO:0030145	F:aminopeptidase activity; F:manganese ion binding	F:GO:0003824;F:GO:0005488;F:GO:0043167	F:binding;F:catalytic activity;F:ion binding
37715	Glycoside Hydrolase Family 53 protein	-3.79261	3.68339	9.61536	0.00193057	0.0541653	XP_009551149.1 glycoside hydrolase family 53 protein			P:GO:0005975; F:GO:0016798	P:carbohydrate metabolic process; F:hydrolase activity, acting on glycosyl bonds	G3DSA:3.20.20.80 (GENE3D); IPR011683 (PFAM); IPR017853 (SUPERFAMILY)	F:GO:0015926	F:glucosidase activity	F:GO:0003824;P:GO:0005975;P:GO:0008152;P:GO:0044238;P:GO:0071704	F:catalytic activity;P:carbohydrate metabolic process;P:metabolic process;P:organic substance metabolic process;P:primary metabolic process
37752		0.794577	2.93896	0.219408	0.639494	1	XP_009551150.1 hypothetical protein HETIRDRAFT_37752, partial			C:GO:0000151; C:GO:0000276; F:GO:0003682; F:GO:0004553; C:GO:0005739; P:GO:0006811; F:GO:0009055; F:GO:0015078; P:GO:0015986; C:GO:0016020; C:GO:0016021; C:GO:0019012; P:GO:0022900; C:GO:0031519; C:GO:0031966; P:GO:0035518; F:GO:0042802; C:GO:0045263; F:GO:0051536; F:GO:0051537; F:GO:0061630; P:GO:0098003; C:GO:0098015; C:GO:0098025	C:ubiquitin ligase complex; C:mitochondrial proton-transporting ATP synthase complex, coupling factor F(o); F:chromatin binding; F:hydrolase activity, hydrolyzing O-glycosyl compounds; C:mitochondrion; P:ion transport; F:electron transfer activity; F:proton transmembrane transporter activity; P:ATP synthesis coupled proton transport; C:membrane; C:integral component of membrane; C:virion; P:elect…	IPR021848 (PFAM)	no GO terms	no GO terms
37775		-0.425244	6.3664	1.56903	0.210353	1	XP_009542723.1 stress-induced hydrophobic peptide			F:GO:0003674	F:molecular_function	IPR000626 (SMART); IPR022617 (PFAM); G3DSA:3.10.20.90 (GENE3D); IPR000626 (PROSITE_PROFILES); cd16116 (CDD); IPR029071 (SUPERFAMILY)	F:GO:0005515	F:protein binding	P:GO:0006807;P:GO:0008152;P:GO:0009987;P:GO:0019538;P:GO:0043170;P:GO:0044237;P:GO:0044238;P:GO:0044260;P:GO:0044267;P:GO:0071704;P:GO:1901564	P:cellular macromolecule metabolic process;P:cellular metabolic process;P:cellular process;P:cellular protein metabolic process;P:macromolecule metabolic process;P:metabolic process;P:nitrogen compound metabolic process;P:organic substance metabolic process;P:organonitrogen compound metabolic process;P:primary metabolic process;P:protein metabolic process
37838	MFS sugar transporter	-0.50498	8.83123	5.24778	0.0221403	0.348593	XP_009551152.1 MFS sugar transporter			C:GO:0005575; F:GO:0022857	C:cellular_component; F:transmembrane transporter activity	Coil (COILS); IPR003663 (PRINTS); IPR003663 (TIGRFAM); IPR005828 (PFAM); G3DSA:1.20.1250.20 (GENE3D); mobidb-lite (MOBIDB_LITE); IPR005829 (PROSITE_PATTERNS); IPR005829 (PROSITE_PATTERNS); IPR020846 (PROSITE_PROFILES); cd17356 (CDD); IPR036259 (SUPERFAMILY)	C:GO:0016020; C:GO:0016021; F:GO:0022857; P:GO:0055085	C:membrane; C:integral component of membrane; F:transmembrane transporter activity; P:transmembrane transport	C:GO:0016020;C:GO:0016021;C:GO:0031224;C:GO:0110165;F:GO:0003824;F:GO:0005215;F:GO:0005351;F:GO:0005402;F:GO:0008733;F:GO:0015075;F:GO:0015144;F:GO:0015291;F:GO:0015293;F:GO:0015294;F:GO:0015295;F:GO:0015318;F:GO:0016853;F:GO:0016860;F:GO:0016861;F:GO:0022804;F:GO:0022853;F:GO:0022857;P:GO:0006810;P:GO:0008643;P:GO:0051179;P:GO:0051234;P:GO:0055085	C:cellular anatomical entity;C:integral component of membrane;C:intrinsic component of membrane;C:membrane;F:active ion transmembrane transporter activity;F:active transmembrane transporter activity;F:carbohydrate transmembrane transporter activity;F:carbohydrate:cation symporter activity;F:carbohydrate:proton symporter activity;F:catalytic activity;F:inorganic molecular entity transmembrane tran…
37867		-0.94805	5.34062	4.0742	0.0435478	0.54315	XP_009551840.1 hypothetical protein HETIRDRAFT_37867			F:GO:0008289; F:GO:0043167	F:lipid binding; F:ion binding	IPR038261 (G3DSA:1.10.3630.GENE3D); IPR008628 (PFAM)	F:GO:0070273	F:phosphatidylinositol-4-phosphate binding	F:GO:0005488;F:GO:0043167	F:binding;F:ion binding
37878		-2.92726	2.76289	2.22895	0.135451	1	XP_009541204.1 peroxisomal membrane anchor protein Pex14			F:GO:0000166; F:GO:0001784; F:GO:0003723; F:GO:0003824; F:GO:0003954; F:GO:0004022; F:GO:0004252; F:GO:0004721; F:GO:0005524; C:GO:0005737; C:GO:0005739; C:GO:0005743; C:GO:0005744; C:GO:0005747; C:GO:0005886; P:GO:0006066; P:GO:0006120; P:GO:0006355; P:GO:0006364; P:GO:0006470; P:GO:0006508; P:GO:0006811; P:GO:0006813; F:GO:0008137; F:GO:0008168; F:GO:0008233; F:GO:0008270; F:GO:0008324; F:GO:00…	F:nucleotide binding; F:phosphotyrosine residue binding; F:RNA binding; F:catalytic activity; F:NADH dehydrogenase activity; F:alcohol dehydrogenase (NAD+) activity; F:serine-type endopeptidase activity; F:phosphoprotein phosphatase activity; F:ATP binding; C:cytoplasm; C:mitochondrion; C:mitochondrial inner membrane; C:TIM23 mitochondrial import inner membrane translocase complex; C:mitochondria…	Coil (COILS); IPR018791 (PFAM); mobidb-lite (MOBIDB_LITE); mobidb-lite (MOBIDB_LITE)	no GO terms	no GO terms
37903		0.403105	3.99764	0.209463	0.647191	1	XP_009551842.1 hypothetical protein HETIRDRAFT_37903			F:GO:0003674; C:GO:0005634	F:molecular_function; C:nucleus	IPR004871 (PFAM); IPR015943 (G3DSA:2.130.10.GENE3D); IPR015943 (G3DSA:2.130.10.GENE3D)	F:GO:0003676; F:GO:0005515; C:GO:0005634	F:nucleic acid binding; F:protein binding; C:nucleus	C:GO:0005622;C:GO:0043226;C:GO:0043229;C:GO:0110165	C:cellular anatomical entity;C:intracellular;C:intracellular organelle;C:organelle
37935		-0.592259	6.91075	4.10229	0.0428302	0.538213	XP_009549674.1 glycoside hydrolase family 47 protein			F:GO:0003674	F:molecular_function	Coil (COILS); IPR015374 (PFAM); mobidb-lite (MOBIDB_LITE); mobidb-lite (MOBIDB_LITE); mobidb-lite (MOBIDB_LITE); IPR013026 (PROSITE_PROFILES); IPR011990 (SUPERFAMILY)	F:GO:0005515	F:protein binding
37957	Putative 26S proteasome regulatory complex, ATPase RPT6	0.0149746	8.05707	0.00405988	0.949196	1	XP_009551844.1 putative 26S proteasome regulatory complex, ATPase RPT6			C:GO:0005737; P:GO:0009056; F:GO:0043167	C:cytoplasm; P:catabolic process; F:ion binding	Coil (COILS); IPR003593 (SMART); IPR005937 (TIGRFAM); G3DSA:2.40.50.140 (GENE3D); G3DSA:1.10.8.60 (GENE3D); IPR032501 (PFAM); G3DSA:3.40.50.300 (GENE3D); IPR041569 (PFAM); IPR003959 (PFAM); IPR003960 (PROSITE_PATTERNS); cd00009 (CDD); IPR027417 (SUPERFAMILY)	F:GO:0005524; C:GO:0005737; F:GO:0016787; P:GO:0030163	F:ATP binding; C:cytoplasm; F:hydrolase activity; P:protein catabolic process	C:GO:0005622;C:GO:0043226;C:GO:0043229;C:GO:0110165;F:GO:0003824;F:GO:0005488;F:GO:0043167;P:GO:0008152;P:GO:0009056	C:cellular anatomical entity;C:intracellular;C:intracellular organelle;C:organelle;F:binding;F:catalytic activity;F:ion binding;P:catabolic process;P:metabolic process
38004	Glycoside Hydrolase Family 18 protein	0	2.53441	0	1	1	XP_009551845.1 glycoside hydrolase family 18 protein			F:GO:0003674; P:GO:0005975	F:molecular_function; P:carbohydrate metabolic process	IPR011583 (SMART); IPR029070 (G3DSA:3.10.50.GENE3D); IPR001223 (PFAM); mobidb-lite (MOBIDB_LITE); mobidb-lite (MOBIDB_LITE); IPR029070 (SUPERFAMILY); IPR017853 (SUPERFAMILY)	P:GO:0005975; F:GO:0008061	P:carbohydrate metabolic process; F:chitin binding	F:GO:0003824;P:GO:0005975;P:GO:0008152;P:GO:0009056;P:GO:0009987;P:GO:0044238;P:GO:0071704	F:catalytic activity;P:carbohydrate metabolic process;P:catabolic process;P:cellular process;P:metabolic process;P:organic substance metabolic process;P:primary metabolic process
38024		2.67362	4.4094	9.73516	0.00180872	0.0512841	XP_009551846.1 hypothetical protein HETIRDRAFT_38024			F:GO:0003674	F:molecular_function	IPR001452 (PRINTS); IPR001452 (SMART); IPR001452 (PFAM); IPR007461 (PFAM); G3DSA:2.30.30.40 (GENE3D); mobidb-lite (MOBIDB_LITE); mobidb-lite (MOBIDB_LITE); mobidb-lite (MOBIDB_LITE); mobidb-lite (MOBIDB_LITE); IPR001452 (PROSITE_PROFILES); IPR033643 (CDD); IPR036028 (SUPERFAMILY)	F:GO:0005515	F:protein binding
38032		0	2.53441	0	1	1	XP_009541867.1 urea transporter			P:GO:0008150; F:GO:0016810	P:biological_process; F:hydrolase activity, acting on carbon-nitrogen (but not peptide) bonds	Coil (COILS); IPR011059 (G3DSA:2.30.40.GENE3D); IPR006680 (PFAM); G3DSA:3.20.20.140 (GENE3D); IPR032466 (SUPERFAMILY); IPR011059 (SUPERFAMILY); IPR011059 (SUPERFAMILY)	F:GO:0016787; F:GO:0016810	F:hydrolase activity; F:hydrolase activity, acting on carbon-nitrogen (but not peptide) bonds	F:GO:0003824	F:catalytic activity
38044		1.02587	5.31799	4.32605	0.0375379	0.499374	XP_009551848.1 hypothetical protein HETIRDRAFT_38044			F:GO:0003723	F:RNA binding	IPR036612 (G3DSA:3.30.1370.GENE3D); IPR036612 (G3DSA:3.30.1370.GENE3D); mobidb-lite (MOBIDB_LITE); mobidb-lite (MOBIDB_LITE); mobidb-lite (MOBIDB_LITE); mobidb-lite (MOBIDB_LITE); mobidb-lite (MOBIDB_LITE); IPR036612 (SUPERFAMILY); IPR036612 (SUPERFAMILY)	F:GO:0003723	F:RNA binding	F:GO:0003723;F:GO:0005488;F:GO:0097159;F:GO:1901363	F:binding;F:heterocyclic compound binding;F:organic cyclic compound binding;F:RNA binding
38202		0.221783	8.07034	0.887811	0.346075	1	TVY29801.1 Adenylate-forming reductase			C:GO:0005654; P:GO:0009058; C:GO:0032991; P:GO:0034641	C:nucleoplasm; P:biosynthetic process; C:protein-containing complex; P:cellular nitrogen compound metabolic process	IPR003194 (PIRSF); IPR009088 (G3DSA:2.30.18.GENE3D); IPR015871 (PFAM); IPR015872 (PFAM); IPR009083 (G3DSA:1.10.287.GENE3D); IPR015872 (CDD); IPR015871 (CDD); IPR009088 (SUPERFAMILY); SSF47396 (SUPERFAMILY)	C:GO:0005672; P:GO:0006367	C:transcription factor TFIIA complex; P:transcription initiation from RNA polymerase II promoter	C:GO:0005622;C:GO:0032991;C:GO:0043226;C:GO:0043229;C:GO:0110165;P:GO:0006807;P:GO:0008152;P:GO:0009058;P:GO:0009987;P:GO:0034641;P:GO:0044237	C:cellular anatomical entity;C:intracellular;C:intracellular organelle;C:organelle;C:protein-containing complex;P:biosynthetic process;P:cellular metabolic process;P:cellular nitrogen compound metabolic process;P:cellular process;P:metabolic process;P:nitrogen compound metabolic process
38381	Mitochondrial ATP-dependent protease	0.445676	6.96294	2.33794	0.126263	1	XP_009544619.1 mitochondrial ATP-dependent protease	EC:3.4.21; EC:3.6.1.3; EC:3.6.1.15	Acting on peptide bonds (peptidases); Adenosinetriphosphatase; Nucleoside-triphosphate phosphatase	F:GO:0008233; P:GO:0009056; F:GO:0016887; F:GO:0043167	F:peptidase activity; P:catabolic process; F:ATPase activity; F:ion binding	PR00830 (PRINTS); IPR003593 (SMART); IPR003111 (SMART); IPR004815 (TIGRFAM); G3DSA:3.40.50.300 (GENE3D); G3DSA:1.10.8.60 (GENE3D); IPR003959 (PFAM); IPR003111 (PFAM); IPR008269 (PFAM); G3DSA:2.30.130.40 (GENE3D); IPR014721 (G3DSA:3.30.230.GENE3D); G3DSA:1.20.58.1480 (GENE3D); mobidb-lite (MOBIDB_LITE); mobidb-lite (MOBIDB_LITE); mobidb-lite (MOBIDB_LITE); mobidb-lite (MOBIDB_LITE); mobidb-lite (M…	F:GO:0004176; F:GO:0004252; F:GO:0005524; P:GO:0006508; P:GO:0006515	F:ATP-dependent peptidase activity; F:serine-type endopeptidase activity; F:ATP binding; P:proteolysis; P:protein quality control for misfolded or incompletely synthesized proteins	C:GO:0016020;C:GO:0032991;C:GO:0043226;C:GO:0110165;F:GO:0000166;F:GO:0003824;F:GO:0005488;F:GO:0005524;F:GO:0008144;F:GO:0017076;F:GO:0030554;F:GO:0032553;F:GO:0032555;F:GO:0032559;F:GO:0035639;F:GO:0036094;F:GO:0043167;F:GO:0043168;F:GO:0097159;F:GO:0097367;F:GO:1901265;F:GO:1901363;P:GO:0006807;P:GO:0008152;P:GO:0009056;P:GO:0009987;P:GO:0019538;P:GO:0043170;P:GO:0044237;P:GO:0044238;P:GO:0044…	C:cellular anatomical entity;C:membrane;C:organelle;C:protein-containing complex;F:adenyl nucleotide binding;F:adenyl ribonucleotide binding;F:anion binding;F:ATP binding;F:binding;F:carbohydrate derivative binding;F:catalytic activity;F:drug binding;F:heterocyclic compound binding;F:ion binding;F:nucleoside phosphate binding;F:nucleotide binding;F:organic cyclic compound binding;F:purine nucleot…
38387	Metallo peptidase M1	-0.340562	6.70133	1.21669	0.270016	1	XP_009544620.1 Metallo peptidase M1			F:GO:0008233; F:GO:0043167	F:peptidase activity; F:ion binding	IPR001930 (PRINTS); G3DSA:2.60.40.1910 (GENE3D); IPR024571 (PFAM); PF17900 (PFAM); G3DSA:1.10.390.60 (GENE3D); G3DSA:1.25.50.20 (GENE3D); IPR014782 (PFAM); IPR042097 (G3DSA:2.60.40.GENE3D); IPR034016 (CDD); SSF55486 (SUPERFAMILY); SSF63737 (SUPERFAMILY)	P:GO:0006508; F:GO:0008237; F:GO:0008270	P:proteolysis; F:metallopeptidase activity; F:zinc ion binding	F:GO:0003824;F:GO:0005488;F:GO:0043167	F:binding;F:catalytic activity;F:ion binding
38400	Glutaredoxin-related protein	-0.15878	3.65507	0.0237812	0.877443	1	XP_009544621.1 glutaredoxin-related protein			F:GO:0016491; P:GO:0042592	F:oxidoreductase activity; P:homeostatic process	IPR002109 (PFAM); IPR004480 (TIGRFAM); G3DSA:3.40.30.10 (GENE3D); G3DSA:3.40.30.10 (GENE3D); IPR013766 (PFAM); IPR002109 (PROSITE_PROFILES); IPR033658 (CDD); cd02984 (CDD); IPR036249 (SUPERFAMILY); IPR036249 (SUPERFAMILY)	F:GO:0009055; F:GO:0015035; P:GO:0045454	F:electron transfer activity; F:protein disulfide oxidoreductase activity; P:cell redox homeostasis	F:GO:0003824;F:GO:0016491	F:catalytic activity;F:oxidoreductase activity
38445	major facilitator superfamily	0.846613	7.36145	9.98255	0.00158118	0.0454242	XP_009544622.1 major facilitator superfamily			F:GO:0022857	F:transmembrane transporter activity	IPR001958 (PRINTS); G3DSA:1.20.1250.20 (GENE3D); IPR011701 (PFAM); mobidb-lite (MOBIDB_LITE); IPR020846 (PROSITE_PROFILES); cd17330 (CDD); IPR036259 (SUPERFAMILY)	F:GO:0022857; P:GO:0055085	F:transmembrane transporter activity; P:transmembrane transport	C:GO:0016020;C:GO:0016021;C:GO:0031224;C:GO:0110165;F:GO:0005215;F:GO:0015075;F:GO:0015291;F:GO:0015318;F:GO:0022804;F:GO:0022853;F:GO:0022857;P:GO:0006810;P:GO:0006820;P:GO:0015711;P:GO:0051179;P:GO:0051234;P:GO:0055085	C:cellular anatomical entity;C:integral component of membrane;C:intrinsic component of membrane;C:membrane;F:active ion transmembrane transporter activity;F:active transmembrane transporter activity;F:inorganic molecular entity transmembrane transporter activity;F:ion transmembrane transporter activity;F:secondary active transmembrane transporter activity;F:transmembrane transporter activity;F:tr…
38489		0	2.53441	0	1	1	XP_009544623.1 hypothetical protein HETIRDRAFT_38489, partial			F:GO:0003723; F:GO:0003735; F:GO:0003756; F:GO:0003824; C:GO:0005623; C:GO:0005783; C:GO:0005840; C:GO:0005886; P:GO:0006412; P:GO:0006457; P:GO:0006779; P:GO:0006782; P:GO:0006811; P:GO:0006812; P:GO:0006813; F:GO:0008324; F:GO:0008483; C:GO:0009507; C:GO:0009536; F:GO:0015297; F:GO:0015299; P:GO:0015995; C:GO:0016020; C:GO:0016021; F:GO:0016787; F:GO:0016853; F:GO:0019843; F:GO:0030170; P:GO:00…	F:RNA binding; F:structural constituent of ribosome; F:protein disulfide isomerase activity; F:catalytic activity; C:obsolete cell; C:endoplasmic reticulum; C:ribosome; C:plasma membrane; P:translation; P:protein folding; P:porphyrin-containing compound biosynthetic process; P:protoporphyrinogen IX biosynthetic process; P:ion transport; P:cation transport; P:potassium ion transport; F:cation tran…	mobidb-lite (MOBIDB_LITE); mobidb-lite (MOBIDB_LITE); mobidb-lite (MOBIDB_LITE); mobidb-lite (MOBIDB_LITE); mobidb-lite (MOBIDB_LITE); mobidb-lite (MOBIDB_LITE)	no GO terms	no GO terms
38497	similar to precursor of pleurotolysin B	0	2.53441	0	1	1	XP_009551153.1 cyclopropane-fatty-acyl-phospholipid synthase			F:GO:0000166; F:GO:0003677; F:GO:0003746; F:GO:0003924; F:GO:0004846; F:GO:0005506; F:GO:0005524; F:GO:0005525; C:GO:0005634; C:GO:0005737; C:GO:0005777; P:GO:0006144; P:GO:0006412; P:GO:0006414; F:GO:0009055; C:GO:0009507; C:GO:0009523; C:GO:0009535; C:GO:0009536; C:GO:0009539; C:GO:0009579; P:GO:0009767; P:GO:0015979; C:GO:0016020; C:GO:0016021; F:GO:0016491; F:GO:0016887; P:GO:0019628; P:GO:00…	F:nucleotide binding; F:DNA binding; F:translation elongation factor activity; F:GTPase activity; F:urate oxidase activity; F:iron ion binding; F:ATP binding; F:GTP binding; C:nucleus; C:cytoplasm; C:peroxisome; P:purine nucleobase metabolic process; P:translation; P:translational elongation; F:electron transfer activity; C:chloroplast; C:photosystem II; C:chloroplast thylakoid membrane; C:plasti…	IPR040971 (PFAM); IPR020864 (PFAM); IPR020864 (PROSITE_PROFILES)	no GO terms	no GO terms	F:GO:0003824;P:GO:0005975;P:GO:0008152;P:GO:0044238;P:GO:0071704	F:catalytic activity;P:carbohydrate metabolic process;P:metabolic process;P:organic substance metabolic process;P:primary metabolic process
38551	Glycoside Hydrolase Family 79 protein	-0.321271	3.83447	0.117326	0.731955	1	XP_009544625.1 glycoside hydrolase family 79 protein			P:GO:0000105; F:GO:0000166; F:GO:0000310; F:GO:0003824; F:GO:0004401; F:GO:0004422; F:GO:0005524; C:GO:0005623; C:GO:0005737; C:GO:0005783; C:GO:0005829; P:GO:0006166; P:GO:0006559; P:GO:0006749; F:GO:0008270; F:GO:0008553; P:GO:0009116; P:GO:0009698; P:GO:0009718; P:GO:0009800; P:GO:0009813; P:GO:0016311; F:GO:0016491; F:GO:0016740; F:GO:0016757; F:GO:0016787; F:GO:0016829; F:GO:0016841; F:GO:00…	P:histidine biosynthetic process; F:nucleotide binding; F:xanthine phosphoribosyltransferase activity; F:catalytic activity; F:histidinol-phosphatase activity; F:hypoxanthine phosphoribosyltransferase activity; F:ATP binding; C:obsolete cell; C:cytoplasm; C:endoplasmic reticulum; C:cytosol; P:purine ribonucleoside salvage; P:L-phenylalanine catabolic process; P:glutathione metabolic process; F:zi…	G3DSA:3.20.20.80 (GENE3D); IPR031728 (PFAM); IPR017853 (SUPERFAMILY)	no GO terms	no GO terms
38579		0.642565	4.21168	0.666115	0.414413	1	XP_009544626.1 hypothetical protein HETIRDRAFT_38579			F:GO:0000166; P:GO:0001522; F:GO:0003677; F:GO:0003700; F:GO:0003723; F:GO:0003735; F:GO:0003824; F:GO:0005344; F:GO:0005524; F:GO:0005525; C:GO:0005634; C:GO:0005739; C:GO:0005759; C:GO:0005840; P:GO:0005975; P:GO:0006099; P:GO:0006108; P:GO:0006355; P:GO:0006412; P:GO:0009451; C:GO:0009507; C:GO:0009536; F:GO:0009982; P:GO:0015671; F:GO:0016491; F:GO:0016615; F:GO:0016616; P:GO:0019752; F:GO:00…	F:nucleotide binding; P:pseudouridine synthesis; F:DNA binding; F:DNA-binding transcription factor activity; F:RNA binding; F:structural constituent of ribosome; F:catalytic activity; F:oxygen carrier activity; F:ATP binding; F:GTP binding; C:nucleus; C:mitochondrion; C:mitochondrial matrix; C:ribosome; P:carbohydrate metabolic process; P:tricarboxylic acid cycle; P:malate metabolic process; P:re…	PF00656 (PFAM); mobidb-lite (MOBIDB_LITE); mobidb-lite (MOBIDB_LITE); mobidb-lite (MOBIDB_LITE); mobidb-lite (MOBIDB_LITE); IPR029030 (SUPERFAMILY)	no GO terms	no GO terms	C:GO:0032991;P:GO:0009987	C:protein-containing complex;P:cellular process
38632	ABC transporter	0.522229	5.03201	0.942423	0.33166	1	XP_009544627.1 ABC transporter	EC:3.6.1.3; EC:3.6.1.15	Adenosinetriphosphatase; Nucleoside-triphosphate phosphatase	C:GO:0005575; F:GO:0016887; F:GO:0022857; F:GO:0043167	C:cellular_component; F:ATPase activity; F:transmembrane transporter activity; F:ion binding	IPR003593 (SMART); IPR003439 (PFAM); G3DSA:3.40.50.300 (GENE3D); IPR036640 (G3DSA:1.20.1560.GENE3D); G3DSA:3.40.50.300 (GENE3D); IPR011527 (PFAM); IPR036640 (G3DSA:1.20.1560.GENE3D); mobidb-lite (MOBIDB_LITE); IPR017871 (PROSITE_PATTERNS); IPR011527 (PROSITE_PROFILES); IPR003439 (PROSITE_PROFILES); IPR003439 (PROSITE_PROFILES); IPR011527 (PROSITE_PROFILES); cd03244 (CDD); cd18597 (CDD); cd18606 (…	F:GO:0005524; C:GO:0016021; F:GO:0016887; F:GO:0042626; P:GO:0055085	F:ATP binding; C:integral component of membrane; F:ATPase activity; F:ATPase-coupled transmembrane transporter activity; P:transmembrane transport	F:GO:0003824;F:GO:0005215;F:GO:0005488;F:GO:0022857;F:GO:0043167	F:binding;F:catalytic activity;F:ion binding;F:transmembrane transporter activity;F:transporter activity
38802	Glycoside Hydrolase Family 7 protein	-2.6316	3.56113	5.00445	0.0252863	0.382381	A Chain A, CELLULOSE 1,4-BETA-CELLOBIOSIDASE			P:GO:0005975; F:GO:0016798	P:carbohydrate metabolic process; F:hydrolase activity, acting on glycosyl bonds	IPR001722 (PRINTS); IPR037019 (G3DSA:2.70.100.GENE3D); IPR001722 (PFAM); IPR001722 (CDD); IPR013320 (SUPERFAMILY)	F:GO:0004553; P:GO:0005975	F:hydrolase activity, hydrolyzing O-glycosyl compounds; P:carbohydrate metabolic process	F:GO:0003824;P:GO:0005975;P:GO:0008152;P:GO:0044238;P:GO:0071704	F:catalytic activity;P:carbohydrate metabolic process;P:metabolic process;P:organic substance metabolic process;P:primary metabolic process
38891	Glycosyltransferase Family 24 protein	0.555589	5.91391	1.97737	0.159674	1	XP_009549633.1 glycosyltransferase family 24 protein			P:GO:0006464; P:GO:0009058; F:GO:0016757	P:cellular protein modification process; P:biosynthetic process; F:transferase activity, transferring glycosyl groups	IPR040693 (PFAM); IPR040694 (PFAM); IPR029044 (G3DSA:3.90.550.GENE3D); IPR040692 (PFAM); IPR040525 (PFAM); IPR040497 (PFAM); IPR009448 (PFAM); mobidb-lite (MOBIDB_LITE); cd06432 (CDD); IPR029044 (SUPERFAMILY)	F:GO:0003980; P:GO:0006486	F:UDP-glucose:glycoprotein glucosyltransferase activity; P:protein glycosylation	C:GO:0005622;C:GO:0032991;C:GO:0043226;C:GO:0043229;C:GO:0110165;F:GO:0003824;F:GO:0016740;P:GO:0005975;P:GO:0006807;P:GO:0008152;P:GO:0009058;P:GO:0009987;P:GO:0019538;P:GO:0043170;P:GO:0044237;P:GO:0044238;P:GO:0044260;P:GO:0044267;P:GO:0071704;P:GO:1901564	C:cellular anatomical entity;C:intracellular;C:intracellular organelle;C:organelle;C:protein-containing complex;F:catalytic activity;F:transferase activity;P:biosynthetic process;P:carbohydrate metabolic process;P:cellular macromolecule metabolic process;P:cellular metabolic process;P:cellular process;P:cellular protein metabolic process;P:macromolecule metabolic process;P:metabolic process;P:nit…
38894	P-type ATPase (putative plasma membrane H+-transporting ATPase)	0.838262	9.82982	16.3672	5.23e-05	0.00244515	XP_009549634.1 P-type ATPase	EC:7.1.3.1; EC:7.1.2.1	n/a; n/a	C:GO:0005575; P:GO:0006091; F:GO:0022857	C:cellular_component; P:generation of precursor metabolites and energy; F:transmembrane transporter activity	Coil (COILS); IPR001757 (PRINTS); PR00119 (PRINTS); IPR004014 (SMART); IPR023299 (G3DSA:3.40.1110.GENE3D); IPR006534 (TIGRFAM); IPR023214 (G3DSA:3.40.50.GENE3D); IPR004014 (PFAM); PF00122 (PFAM); G3DSA:1.20.1110.10 (GENE3D); IPR001757 (TIGRFAM); PF00702 (PFAM); G3DSA:2.70.150.10 (GENE3D),SFLDS00003 (SFLD),SFLDF00027 (SFLD); mobidb-lite (MOBIDB_LITE); IPR018303 (PROSITE_PATTERNS); IPR006534 (CDD);…	F:GO:0000166; F:GO:0008553; C:GO:0016021; P:GO:0120029	F:nucleotide binding; F:proton-exporting ATPase activity, phosphorylative mechanism; C:integral component of membrane; P:proton export across plasma membrane	C:GO:0016020;C:GO:0016021;C:GO:0031224;C:GO:0110165;F:GO:0000166;F:GO:0003824;F:GO:0005215;F:GO:0005488;F:GO:0005524;F:GO:0008144;F:GO:0015075;F:GO:0015318;F:GO:0015662;F:GO:0017076;F:GO:0022804;F:GO:0022853;F:GO:0022857;F:GO:0030554;F:GO:0032553;F:GO:0032555;F:GO:0032559;F:GO:0035639;F:GO:0036094;F:GO:0043167;F:GO:0043168;F:GO:0097159;F:GO:0097367;F:GO:1901265;F:GO:1901363;P:GO:0006793;P:GO:0006…	C:cellular anatomical entity;C:integral component of membrane;C:intrinsic component of membrane;C:membrane;F:active ion transmembrane transporter activity;F:active transmembrane transporter activity;F:adenyl nucleotide binding;F:adenyl ribonucleotide binding;F:anion binding;F:ATP binding;F:binding;F:carbohydrate derivative binding;F:catalytic activity;F:drug binding;F:heterocyclic compound bindin…
38962	major facilitator superfamily	-0.784258	3.47273	0.483764	0.486725	1	XP_009544622.1 major facilitator superfamily			F:GO:0022857	F:transmembrane transporter activity	IPR001958 (PRINTS); G3DSA:1.20.1250.20 (GENE3D); IPR011701 (PFAM); mobidb-lite (MOBIDB_LITE); mobidb-lite (MOBIDB_LITE); mobidb-lite (MOBIDB_LITE); mobidb-lite (MOBIDB_LITE); cd17330 (CDD); cd17330 (CDD); IPR036259 (SUPERFAMILY); IPR036259 (SUPERFAMILY)	F:GO:0022857; P:GO:0055085	F:transmembrane transporter activity; P:transmembrane transport	C:GO:0016020;C:GO:0016021;C:GO:0031224;C:GO:0110165;F:GO:0005215;F:GO:0015075;F:GO:0015291;F:GO:0015318;F:GO:0022804;F:GO:0022853;F:GO:0022857;P:GO:0006810;P:GO:0006820;P:GO:0015711;P:GO:0051179;P:GO:0051234;P:GO:0055085	C:cellular anatomical entity;C:integral component of membrane;C:intrinsic component of membrane;C:membrane;F:active ion transmembrane transporter activity;F:active transmembrane transporter activity;F:inorganic molecular entity transmembrane transporter activity;F:ion transmembrane transporter activity;F:secondary active transmembrane transporter activity;F:transmembrane transporter activity;F:tr…
39061	Glycoside Hydrolase Family 47 protein	-4.57711	3.2173	7.38317	0.00658583	0.14193	XP_009549635.1 glycoside hydrolase family 47 protein	EC:3.2.1.113; EC:3.2.1.24	Mannosyl-oligosaccharide 1,2-alpha-mannosidase; Alpha-mannosidase	C:GO:0005575; P:GO:0005975; F:GO:0016798; F:GO:0043167	C:cellular_component; P:carbohydrate metabolic process; F:hydrolase activity, acting on glycosyl bonds; F:ion binding	IPR001382 (PRINTS); IPR012341 (G3DSA:1.50.10.GENE3D); IPR001382 (PFAM); IPR036026 (SUPERFAMILY)	F:GO:0003824; F:GO:0004571; F:GO:0005509; C:GO:0016020	F:catalytic activity; F:mannosyl-oligosaccharide 1,2-alpha-mannosidase activity; F:calcium ion binding; C:membrane	C:GO:0016020;C:GO:0110165;F:GO:0003824;F:GO:0005488;F:GO:0043167;F:GO:0043169;F:GO:0046872;P:GO:0005975;P:GO:0008152;P:GO:0044238;P:GO:0071704	C:cellular anatomical entity;C:membrane;F:binding;F:catalytic activity;F:cation binding;F:ion binding;F:metal ion binding;P:carbohydrate metabolic process;P:metabolic process;P:organic substance metabolic process;P:primary metabolic process
39076	Glutathione S-transferase	0	2.53441	0	1	1	XP_009549636.1 glutathione S-transferase	EC:2.5.1.18	Glutathione transferase	P:GO:0006790; F:GO:0016765; P:GO:0034641; P:GO:0051186	P:sulfur compound metabolic process; F:transferase activity, transferring alkyl or aryl (other than methyl) groups; P:cellular nitrogen compound metabolic process; P:obsolete cofactor metabolic process	IPR016639 (PIRSF); PF13410 (PFAM); IPR004045 (PFAM); G3DSA:3.40.30.130 (GENE3D); G3DSA:1.20.1050.10 (GENE3D),SFLDG01148 (SFLD),SFLDG01206 (SFLD); mobidb-lite (MOBIDB_LITE); IPR010987 (PROSITE_PROFILES); cd03190 (CDD); IPR036249 (SUPERFAMILY); IPR036282 (SUPERFAMILY)	F:GO:0004364; F:GO:0005515	F:glutathione transferase activity; F:protein binding	F:GO:0003824;F:GO:0016740;P:GO:0006790;P:GO:0006807;P:GO:0008152;P:GO:0009987;P:GO:0034641;P:GO:0044237;P:GO:0051186	F:catalytic activity;F:transferase activity;P:cellular metabolic process;P:cellular nitrogen compound metabolic process;P:cellular process;P:cofactor metabolic process;P:metabolic process;P:nitrogen compound metabolic process;P:sulfur compound metabolic process
39100	Major facilitator superfamily	0	2.53441	0	1	1	XP_009540751.1 major facilitator superfamily			F:GO:0000166; C:GO:0000786; F:GO:0003676; F:GO:0003677; F:GO:0003746; F:GO:0003924; F:GO:0005179; F:GO:0005525; C:GO:0005576; C:GO:0005615; C:GO:0005634; C:GO:0005694; C:GO:0005737; C:GO:0005886; P:GO:0006355; P:GO:0006412; P:GO:0006414; P:GO:0007049; P:GO:0007186; F:GO:0008270; F:GO:0009055; C:GO:0009507; C:GO:0009536; C:GO:0016020; C:GO:0016021; P:GO:0022900; P:GO:0032094; F:GO:0046872; F:GO:00…	F:nucleotide binding; C:nucleosome; F:nucleic acid binding; F:DNA binding; F:translation elongation factor activity; F:GTPase activity; F:hormone activity; F:GTP binding; C:extracellular region; C:extracellular space; C:nucleus; C:chromosome; C:cytoplasm; C:plasma membrane; P:regulation of transcription, DNA-templated; P:translation; P:translational elongation; P:cell cycle; P:G protein-coupled r…	G3DSA:1.20.1250.20 (GENE3D); G3DSA:1.20.1250.20 (GENE3D); IPR020846 (PROSITE_PROFILES); cd17333 (CDD); IPR036259 (SUPERFAMILY)	no GO terms	no GO terms	C:GO:0032991;F:GO:0005215;F:GO:0022857	C:protein-containing complex;F:transmembrane transporter activity;F:transporter activity
39125		0.133403	4.1022	0.0258668	0.872227	1	XP_009546992.1 permease of the drug/metabolite transporter superfamily			C:GO:0000785; C:GO:0000786; C:GO:0000786; F:GO:0003677; F:GO:0003924; F:GO:0004846; F:GO:0005509; F:GO:0005515; F:GO:0005525; C:GO:0005634; C:GO:0005694; C:GO:0005721; C:GO:0005724; C:GO:0005769; C:GO:0005777; C:GO:0005829; P:GO:0006144; P:GO:0006281; P:GO:0006325; P:GO:0006342; P:GO:0006886; P:GO:0006895; P:GO:0006974; P:GO:0007076; C:GO:0009507; C:GO:0009523; C:GO:0009535; C:GO:0009536; C:GO:00…	C:chromatin; C:nucleosome; C:nucleosome; F:DNA binding; F:GTPase activity; F:urate oxidase activity; F:calcium ion binding; F:protein binding; F:GTP binding; C:nucleus; C:chromosome; C:pericentric heterochromatin; C:obsolete nuclear telomeric heterochromatin; C:early endosome; C:peroxisome; C:cytosol; P:purine nucleobase metabolic process; P:DNA repair; P:chromatin organization; P:chromatin silen…	IPR004853 (PFAM); mobidb-lite (MOBIDB_LITE); mobidb-lite (MOBIDB_LITE)	no GO terms	no GO terms
39172	Epoxide hydrolase	0	2.53441	0	1	1	XP_009549638.1 epoxide hydrolase			F:GO:0003674	F:molecular_function	IPR000639 (PRINTS); IPR029058 (G3DSA:3.40.50.GENE3D); IPR000073 (PFAM); cd18046 (CDD); IPR029058 (SUPERFAMILY)	F:GO:0003824	F:catalytic activity
39205	Molecular chaperone, DnaJ superfamily (general secretory pathway)	-2.92726	2.76289	2.22895	0.135451	1	XP_009549639.1 molecular chaperone, DnaJ superfamily			P:GO:0000079; P:GO:0000086; F:GO:0000166; P:GO:0000209; C:GO:0000228; F:GO:0000287; C:GO:0000307; P:GO:0000381; C:GO:0000785; F:GO:0003676; F:GO:0003677; F:GO:0003690; F:GO:0003700; F:GO:0003723; F:GO:0003729; F:GO:0003824; F:GO:0003909; F:GO:0003910; F:GO:0003924; F:GO:0004367; F:GO:0004518; F:GO:0004520; F:GO:0004672; F:GO:0004842; F:GO:0004867; F:GO:0005515; F:GO:0005524; F:GO:0005525; C:GO:00…	P:regulation of cyclin-dependent protein serine/threonine kinase activity; P:G2/M transition of mitotic cell cycle; F:nucleotide binding; P:protein polyubiquitination; C:nuclear chromosome; F:magnesium ion binding; C:cyclin-dependent protein kinase holoenzyme complex; P:regulation of alternative mRNA splicing, via spliceosome; C:chromatin; F:nucleic acid binding; F:DNA binding; F:double-stranded …	Coil (COILS); Coil (COILS); IPR001623 (PRINTS); IPR001623 (SMART); IPR036869 (G3DSA:1.10.287.GENE3D); IPR001623 (PFAM); mobidb-lite (MOBIDB_LITE); mobidb-lite (MOBIDB_LITE); mobidb-lite (MOBIDB_LITE); mobidb-lite (MOBIDB_LITE); mobidb-lite (MOBIDB_LITE); IPR001623 (PROSITE_PROFILES); IPR001623 (CDD); IPR036869 (SUPERFAMILY)	no GO terms	no GO terms	F:GO:0005488;P:GO:0009987	F:binding;P:cellular process
39263	Ferric reductase	4.16513	5.09983	30.8166	2.85e-08	2.76e-06	XP_009549640.1 ferric reductase			F:GO:0016491	F:oxidoreductase activity	IPR013121 (PFAM); G3DSA:2.40.30.10 (GENE3D); IPR013130 (PFAM); IPR013112 (PFAM); IPR039261 (G3DSA:3.40.50.GENE3D); IPR017927 (PROSITE_PROFILES); cd06186 (CDD); IPR039261 (SUPERFAMILY); IPR017938 (SUPERFAMILY)	F:GO:0016491; P:GO:0055114	F:oxidoreductase activity; P:oxidation-reduction process	C:GO:0016020;C:GO:0016021;C:GO:0031224;C:GO:0110165;F:GO:0000166;F:GO:0003824;F:GO:0005488;F:GO:0016491;F:GO:0036094;F:GO:0043167;F:GO:0043168;F:GO:0043169;F:GO:0046872;F:GO:0048037;F:GO:0050662;F:GO:0097159;F:GO:1901265;F:GO:1901363;P:GO:0008152;P:GO:0055114	C:cellular anatomical entity;C:integral component of membrane;C:intrinsic component of membrane;C:membrane;F:anion binding;F:binding;F:catalytic activity;F:cation binding;F:coenzyme binding;F:cofactor binding;F:heterocyclic compound binding;F:ion binding;F:metal ion binding;F:nucleoside phosphate binding;F:nucleotide binding;F:organic cyclic compound binding;F:oxidoreductase activity;F:small mole…
39267	NADPH oxidase	0	2.53441	0	1	1	XP_009549641.1 NADPH oxidase			F:GO:0016491	F:oxidoreductase activity	IPR039261 (G3DSA:3.40.50.GENE3D); IPR013121 (PFAM); mobidb-lite (MOBIDB_LITE); cd06186 (CDD); IPR039261 (SUPERFAMILY)	F:GO:0016491; P:GO:0055114	F:oxidoreductase activity; P:oxidation-reduction process	F:GO:0003824;F:GO:0016491	F:catalytic activity;F:oxidoreductase activity
39280	Glycoside Hydrolase Family 27 protein	-2.26352	3.439	3.3603	0.0667915	0.725545	XP_009549642.1 glycoside hydrolase family 27 protein			P:GO:0005975; F:GO:0016798	P:carbohydrate metabolic process; F:hydrolase activity, acting on glycosyl bonds	IPR002241 (PRINTS); IPR041233 (PFAM); IPR013780 (G3DSA:2.60.40.GENE3D); IPR013785 (G3DSA:3.20.20.GENE3D); IPR002241 (PFAM); mobidb-lite (MOBIDB_LITE); IPR000111 (PROSITE_PATTERNS); IPR002241 (CDD); SSF51011 (SUPERFAMILY); IPR017853 (SUPERFAMILY)	F:GO:0003824; F:GO:0004553; P:GO:0005975	F:catalytic activity; F:hydrolase activity, hydrolyzing O-glycosyl compounds; P:carbohydrate metabolic process	F:GO:0003824;P:GO:0005975;P:GO:0005996;P:GO:0006807;P:GO:0008152;P:GO:0009987;P:GO:0019318;P:GO:0044237;P:GO:0044238;P:GO:0044255;P:GO:0044281;P:GO:0071704;P:GO:1901564	F:catalytic activity;P:carbohydrate metabolic process;P:cellular lipid metabolic process;P:cellular metabolic process;P:cellular process;P:hexose metabolic process;P:metabolic process;P:monosaccharide metabolic process;P:nitrogen compound metabolic process;P:organic substance metabolic process;P:organonitrogen compound metabolic process;P:primary metabolic process;P:small molecule metabolic proce…
39297	aspartic peptidase	-1.36773	4.83141	5.56167	0.0183614	0.305853	XP_009552483.1 aspartic peptidase	EC:3.4.23	Acting on peptide bonds (peptidases)	F:GO:0008233	F:peptidase activity	IPR001461 (PRINTS); IPR021109 (G3DSA:2.40.70.GENE3D); IPR033121 (PFAM); IPR021109 (G3DSA:2.40.70.GENE3D); IPR001969 (PROSITE_PATTERNS); IPR033121 (PROSITE_PROFILES); IPR034164 (CDD); IPR021109 (SUPERFAMILY)	F:GO:0004190; P:GO:0006508	F:aspartic-type endopeptidase activity; P:proteolysis	F:GO:0003824	F:catalytic activity
39310	Glycoside Hydrolase Family 13 protein	0	2.53441	0	1	1	XP_009552484.1 glycoside hydrolase family 13 protein			F:GO:0003674; P:GO:0005975	F:molecular_function; P:carbohydrate metabolic process	IPR006047 (SMART); IPR006047 (PFAM); G3DSA:3.90.400.10 (GENE3D); IPR032091 (PFAM); G3DSA:3.20.20.80 (GENE3D); IPR013780 (G3DSA:2.60.40.GENE3D); cd11333 (CDD); IPR017853 (SUPERFAMILY); SSF51011 (SUPERFAMILY)	F:GO:0003824; P:GO:0005975	F:catalytic activity; P:carbohydrate metabolic process	C:GO:0005622;C:GO:0032991;C:GO:0043226;C:GO:0043229;C:GO:0110165;F:GO:0003824;F:GO:0005488;F:GO:0015926;F:GO:0043167;F:GO:0043169;P:GO:0005975;P:GO:0005976;P:GO:0005996;P:GO:0006073;P:GO:0008152;P:GO:0009987;P:GO:0019318;P:GO:0043170;P:GO:0044042;P:GO:0044237;P:GO:0044238;P:GO:0044260;P:GO:0044262;P:GO:0044264;P:GO:0044281;P:GO:0071704	C:cellular anatomical entity;C:intracellular;C:intracellular organelle;C:organelle;C:protein-containing complex;F:binding;F:catalytic activity;F:cation binding;F:glucosidase activity;F:ion binding;P:carbohydrate metabolic process;P:cellular carbohydrate metabolic process;P:cellular glucan metabolic process;P:cellular macromolecule metabolic process;P:cellular metabolic process;P:cellular polysacc…
39327	Glycoside Hydrolase Family 15 protein	-2.91913	2.76203	2.22024	0.136218	1	XP_009552485.1 glycoside hydrolase family 15 protein	EC:3.2.1.3	Glucan 1,4-alpha-glucosidase	C:GO:0005783; P:GO:0005975; P:GO:0009056; F:GO:0016798; C:GO:0032991	C:endoplasmic reticulum; P:carbohydrate metabolic process; P:catabolic process; F:hydrolase activity, acting on glycosyl bonds; C:protein-containing complex	IPR000165 (PRINTS); IPR011613 (PFAM); IPR008291 (PIRSF); IPR012341 (G3DSA:1.50.10.GENE3D); IPR008928 (SUPERFAMILY)	P:GO:0000272; F:GO:0003824; F:GO:0004339; P:GO:0005976; F:GO:2001070	P:polysaccharide catabolic process; F:catalytic activity; F:glucan 1,4-alpha-glucosidase activity; P:polysaccharide metabolic process; F:starch binding	C:GO:0005622;C:GO:0032991;C:GO:0043226;C:GO:0043229;C:GO:0110165;F:GO:0003824;F:GO:0005488;F:GO:0015926;P:GO:0005975;P:GO:0005976;P:GO:0006073;P:GO:0008152;P:GO:0009056;P:GO:0009987;P:GO:0016052;P:GO:0043170;P:GO:0044042;P:GO:0044237;P:GO:0044238;P:GO:0044260;P:GO:0044262;P:GO:0044264;P:GO:0071704;P:GO:1901575	C:cellular anatomical entity;C:intracellular;C:intracellular organelle;C:organelle;C:protein-containing complex;F:binding;F:catalytic activity;F:glucosidase activity;P:carbohydrate catabolic process;P:carbohydrate metabolic process;P:catabolic process;P:cellular carbohydrate metabolic process;P:cellular glucan metabolic process;P:cellular macromolecule metabolic process;P:cellular metabolic proce…
39330		0	2.53441	0	1	1	XP_009552486.1 hypothetical protein HETIRDRAFT_39330, partial			P:GO:0000272; F:GO:0000287; F:GO:0004497; F:GO:0004568; F:GO:0005344; F:GO:0005458; C:GO:0005576; C:GO:0005615; C:GO:0005739; C:GO:0005743; C:GO:0005794; P:GO:0005975; P:GO:0006032; P:GO:0006812; P:GO:0006952; F:GO:0008137; P:GO:0008152; F:GO:0009055; C:GO:0009507; C:GO:0009512; C:GO:0009535; C:GO:0009536; C:GO:0009579; P:GO:0009607; F:GO:0015297; F:GO:0015299; P:GO:0015671; P:GO:0015977; P:GO:00…	P:polysaccharide catabolic process; F:magnesium ion binding; F:monooxygenase activity; F:chitinase activity; F:oxygen carrier activity; F:GDP-mannose transmembrane transporter activity; C:extracellular region; C:extracellular space; C:mitochondrion; C:mitochondrial inner membrane; C:Golgi apparatus; P:carbohydrate metabolic process; P:chitin catabolic process; P:cation transport; P:defense respon…	G3DSA:1.20.58.1710 (GENE3D); mobidb-lite (MOBIDB_LITE)	no GO terms	no GO terms
39375	Ferric reductase	0	2.53441	0	1	1	XP_009552487.1 ferric reductase			F:GO:0016491	F:oxidoreductase activity	IPR039261 (G3DSA:3.40.50.GENE3D); IPR013121 (PFAM); IPR013112 (PFAM); IPR013130 (PFAM); IPR017927 (PROSITE_PROFILES); cd06186 (CDD); IPR039261 (SUPERFAMILY); IPR017938 (SUPERFAMILY)	F:GO:0016491; P:GO:0055114	F:oxidoreductase activity; P:oxidation-reduction process	C:GO:0016020;C:GO:0016021;C:GO:0031224;C:GO:0110165;F:GO:0000166;F:GO:0003824;F:GO:0005488;F:GO:0016491;F:GO:0036094;F:GO:0043167;F:GO:0043168;F:GO:0043169;F:GO:0046872;F:GO:0048037;F:GO:0050662;F:GO:0097159;F:GO:1901265;F:GO:1901363;P:GO:0008152;P:GO:0055114	C:cellular anatomical entity;C:integral component of membrane;C:intrinsic component of membrane;C:membrane;F:anion binding;F:binding;F:catalytic activity;F:cation binding;F:coenzyme binding;F:cofactor binding;F:heterocyclic compound binding;F:ion binding;F:metal ion binding;F:nucleoside phosphate binding;F:nucleotide binding;F:organic cyclic compound binding;F:oxidoreductase activity;F:small mole…
39442	Major facilitator superfamily	-2.94902	2.76515	2.25209	0.13344	1	XP_009552488.1 major facilitator superfamily			C:GO:0005575; F:GO:0022857	C:cellular_component; F:transmembrane transporter activity	IPR003663 (PRINTS); IPR005828 (PFAM); G3DSA:1.20.1250.20 (GENE3D); IPR003663 (TIGRFAM); mobidb-lite (MOBIDB_LITE); IPR005829 (PROSITE_PATTERNS); IPR005829 (PROSITE_PATTERNS); IPR020846 (PROSITE_PROFILES); cd17356 (CDD); IPR036259 (SUPERFAMILY)	C:GO:0016020; C:GO:0016021; F:GO:0022857; P:GO:0055085	C:membrane; C:integral component of membrane; F:transmembrane transporter activity; P:transmembrane transport	C:GO:0016020;C:GO:0016021;C:GO:0031224;C:GO:0110165;F:GO:0003824;F:GO:0005215;F:GO:0005351;F:GO:0005402;F:GO:0008733;F:GO:0015075;F:GO:0015144;F:GO:0015291;F:GO:0015293;F:GO:0015294;F:GO:0015295;F:GO:0015318;F:GO:0016853;F:GO:0016860;F:GO:0016861;F:GO:0022804;F:GO:0022853;F:GO:0022857;P:GO:0006810;P:GO:0008643;P:GO:0051179;P:GO:0051234;P:GO:0055085	C:cellular anatomical entity;C:integral component of membrane;C:intrinsic component of membrane;C:membrane;F:active ion transmembrane transporter activity;F:active transmembrane transporter activity;F:carbohydrate transmembrane transporter activity;F:carbohydrate:cation symporter activity;F:carbohydrate:proton symporter activity;F:catalytic activity;F:inorganic molecular entity transmembrane tran…
39531	aryl-alcohol oxidase 6	0.766898	7.04839	7.01718	0.00809903	0.167091	XP_009552489.1 aryl-alcohol oxidase 6			F:GO:0016491; F:GO:0043167	F:oxidoreductase activity; F:ion binding	IPR036188 (G3DSA:3.50.50.GENE3D); IPR012132 (PIRSF); IPR007867 (PFAM); IPR000172 (PFAM); G3DSA:3.30.560.10 (GENE3D); IPR000172 (PROSITE_PATTERNS); SSF54373 (SUPERFAMILY); IPR036188 (SUPERFAMILY)	F:GO:0016614; F:GO:0050660; P:GO:0055114	F:oxidoreductase activity, acting on CH-OH group of donors; F:flavin adenine dinucleotide binding; P:oxidation-reduction process	F:GO:0000166;F:GO:0003824;F:GO:0005488;F:GO:0016491;F:GO:0016614;F:GO:0036094;F:GO:0043167;F:GO:0043168;F:GO:0048037;F:GO:0050662;F:GO:0097159;F:GO:1901265;F:GO:1901363;P:GO:0006082;P:GO:0006520;P:GO:0006807;P:GO:0008152;P:GO:0009066;P:GO:0009069;P:GO:0009987;P:GO:0017144;P:GO:0019752;P:GO:0043436;P:GO:0044237;P:GO:0044238;P:GO:0044281;P:GO:0055114;P:GO:0071704;P:GO:1901564;P:GO:1901605	F:anion binding;F:binding;F:catalytic activity;F:coenzyme binding;F:cofactor binding;F:heterocyclic compound binding;F:ion binding;F:nucleoside phosphate binding;F:nucleotide binding;F:organic cyclic compound binding;F:oxidoreductase activity;F:oxidoreductase activity, acting on CH-OH group of donors;F:small molecule binding;P:alpha-amino acid metabolic process;P:aspartate family amino acid metab…
39558		0.0409354	3.25962	0.00133508	0.970853	1	XP_009543295.1 phosphatidylinositol transfer protein	EC:3.6.1.15	Nucleoside-triphosphate phosphatase	F:GO:0003924; F:GO:0043167	F:GTPase activity; F:ion binding	IPR022812 (PRINTS); IPR003130 (SMART); IPR001401 (SMART); IPR003130 (PFAM); G3DSA:3.40.50.300 (GENE3D); IPR000375 (PFAM); IPR022812 (PFAM); G3DSA:1.20.120.1240 (GENE3D); IPR030381 (PROSITE_PROFILES); IPR020850 (PROSITE_PROFILES); IPR001401 (CDD); IPR027417 (SUPERFAMILY)	F:GO:0003924; F:GO:0005525	F:GTPase activity; F:GTP binding	F:GO:0003824;F:GO:0005488;F:GO:0043167	F:binding;F:catalytic activity;F:ion binding
39750	Carbohydrate Esterase Family 9 protein	-1.93198	3.48412	2.77058	0.0960172	0.888043	XP_009553039.1 carbohydrate esterase family 9 protein	EC:3.5.1.25	N-acetylglucosamine-6-phosphate deacetylase	P:GO:0008150; F:GO:0016810	P:biological_process; F:hydrolase activity, acting on carbon-nitrogen (but not peptide) bonds	IPR003764 (PIRSF); IPR011059 (G3DSA:2.30.40.GENE3D); IPR006680 (PFAM); G3DSA:3.20.20.140 (GENE3D); IPR032466 (SUPERFAMILY); IPR011059 (SUPERFAMILY)	P:GO:0006044; F:GO:0008448; F:GO:0016787; F:GO:0016810	P:N-acetylglucosamine metabolic process; F:N-acetylglucosamine-6-phosphate deacetylase activity; F:hydrolase activity; F:hydrolase activity, acting on carbon-nitrogen (but not peptide) bonds	F:GO:0003824;P:GO:0006807;P:GO:0008152;P:GO:0071704	F:catalytic activity;P:metabolic process;P:nitrogen compound metabolic process;P:organic substance metabolic process
39756	oxaloacetate acetylhydrolase	2.66229	10.5123	153.815	2.84e-35	5.44e-32	XP_009553040.1 oxaloacetate acetylhydrolase			F:GO:0003674	F:molecular_function	PF13714 (PFAM); IPR040442 (G3DSA:3.20.20.GENE3D); IPR018523 (PROSITE_PATTERNS); IPR039556 (CDD); IPR015813 (SUPERFAMILY)	F:GO:0003824	F:catalytic activity
39837		0.135803	7.80907	0.314576	0.574888	1	XP_009553041.1 hypothetical protein HETIRDRAFT_39837			F:GO:0000287; C:GO:0005576; P:GO:0007155; F:GO:0008774; C:GO:0009288; C:GO:0009421; C:GO:0009424; C:GO:0009507; C:GO:0009536; P:GO:0015977; C:GO:0016020; C:GO:0016021; F:GO:0016491; F:GO:0016614; F:GO:0016620; F:GO:0016984; P:GO:0019439; F:GO:0050660; F:GO:0051287; P:GO:0055114; P:GO:0071973	F:magnesium ion binding; C:extracellular region; P:cell adhesion; F:acetaldehyde dehydrogenase (acetylating) activity; C:bacterial-type flagellum; C:bacterial-type flagellum filament cap; C:bacterial-type flagellum hook; C:chloroplast; C:plastid; P:carbon fixation; C:membrane; C:integral component of membrane; F:oxidoreductase activity; F:oxidoreductase activity, acting on CH-OH group of donors; …	IPR011430 (PFAM); mobidb-lite (MOBIDB_LITE); mobidb-lite (MOBIDB_LITE); mobidb-lite (MOBIDB_LITE); mobidb-lite (MOBIDB_LITE); IPR016024 (SUPERFAMILY); IPR016024 (SUPERFAMILY)	no GO terms	no GO terms
39846	Glycoside Hydrolase Family 5 protein	-0.080058	5.64297	0.0358952	0.849733	1	XP_009553042.1 glycoside hydrolase family 5 protein			P:GO:0000272; C:GO:0000276; F:GO:0000287; F:GO:0003676; F:GO:0003824; F:GO:0004339; F:GO:0004518; F:GO:0004519; F:GO:0004523; F:GO:0005524; C:GO:0005737; C:GO:0005739; P:GO:0005975; P:GO:0005976; P:GO:0006401; P:GO:0006479; P:GO:0006807; P:GO:0006811; P:GO:0008152; F:GO:0008168; F:GO:0008276; P:GO:0008360; F:GO:0008881; P:GO:0009236; P:GO:0009252; F:GO:0015078; P:GO:0015986; C:GO:0016020; C:GO:00…	P:polysaccharide catabolic process; C:mitochondrial proton-transporting ATP synthase complex, coupling factor F(o); F:magnesium ion binding; F:nucleic acid binding; F:catalytic activity; F:glucan 1,4-alpha-glucosidase activity; F:nuclease activity; F:endonuclease activity; F:RNA-DNA hybrid ribonuclease activity; F:ATP binding; C:cytoplasm; C:mitochondrion; P:carbohydrate metabolic process; P:poly…	G3DSA:3.20.20.80 (GENE3D); mobidb-lite (MOBIDB_LITE); mobidb-lite (MOBIDB_LITE); mobidb-lite (MOBIDB_LITE); mobidb-lite (MOBIDB_LITE); mobidb-lite (MOBIDB_LITE); IPR017853 (SUPERFAMILY)	no GO terms	no GO terms	F:GO:0003824;P:GO:0005975;P:GO:0008152;P:GO:0044238;P:GO:0071704	F:catalytic activity;P:carbohydrate metabolic process;P:metabolic process;P:organic substance metabolic process;P:primary metabolic process
39880	GTPase activating-like protein	-0.934858	7.98285	15.348	8.95e-05	0.00396734	XP_009553043.1 GTPase activating-like protein			P:GO:0007165; F:GO:0019899	P:signal transduction; F:enzyme binding	Coil (COILS); IPR000198 (SMART); IPR036964 (G3DSA:1.10.840.GENE3D); IPR000198 (PFAM); G3DSA:1.20.870.10 (GENE3D); IPR011993 (G3DSA:2.30.29.GENE3D); IPR001895 (PFAM); IPR008936 (G3DSA:1.10.555.GENE3D); mobidb-lite (MOBIDB_LITE); mobidb-lite (MOBIDB_LITE); mobidb-lite (MOBIDB_LITE); mobidb-lite (MOBIDB_LITE); mobidb-lite (MOBIDB_LITE); mobidb-lite (MOBIDB_LITE); mobidb-lite (MOBIDB_LITE); IPR000198…	F:GO:0005085; P:GO:0007165; P:GO:0007264	F:guanyl-nucleotide exchange factor activity; P:signal transduction; P:small GTPase mediated signal transduction	C:GO:0005622;F:GO:0005488;P:GO:0009987	C:intracellular;F:binding;P:cellular process
39891		-0.0592335	3.02416	0.00120853	0.972268	1	XP_009551167.1 Metallo peptidase M28			F:GO:0000287; F:GO:0004129; F:GO:0004497; C:GO:0005576; C:GO:0005739; C:GO:0005743; P:GO:0007275; C:GO:0009507; C:GO:0009536; P:GO:0009853; F:GO:0015002; P:GO:0015977; P:GO:0015979; C:GO:0016020; C:GO:0016021; F:GO:0016491; F:GO:0016829; F:GO:0016984; P:GO:0019253; P:GO:0019646; P:GO:0022904; C:GO:0042600; F:GO:0046872; P:GO:0055114; P:GO:1902600	F:magnesium ion binding; F:cytochrome-c oxidase activity; F:monooxygenase activity; C:extracellular region; C:mitochondrion; C:mitochondrial inner membrane; P:multicellular organism development; C:chloroplast; C:plastid; P:photorespiration; F:heme-copper terminal oxidase activity; P:carbon fixation; P:photosynthesis; C:membrane; C:integral component of membrane; F:oxidoreductase activity; F:lyase…	G3DSA:3.40.630.10 (GENE3D); IPR007484 (PFAM); mobidb-lite (MOBIDB_LITE); mobidb-lite (MOBIDB_LITE); cd03875 (CDD); SSF53187 (SUPERFAMILY)	no GO terms	no GO terms	F:GO:0003824	F:catalytic activity
39936	P-type ATPase (Ca2+ transporting ATPase)	0.0284748	7.52223	0.0126078	0.910598	1	XP_009553045.1 P-type ATPase			F:GO:0003674; C:GO:0005575	F:molecular_function; C:cellular_component	PR00121 (PRINTS); PR00119 (PRINTS); IPR004014 (SMART); IPR004014 (PFAM); IPR001757 (TIGRFAM); PF00122 (PFAM); IPR023214 (G3DSA:3.40.50.GENE3D); PF00702 (PFAM); G3DSA:1.20.1110.10 (GENE3D); IPR006068 (PFAM); IPR023299 (G3DSA:3.40.1110.GENE3D); G3DSA:2.70.150.10 (GENE3D),SFLDF00027 (SFLD),SFLDS00003 (SFLD); mobidb-lite (MOBIDB_LITE); mobidb-lite (MOBIDB_LITE); mobidb-lite (MOBIDB_LITE); mobidb-lite…	F:GO:0000166; C:GO:0016021	F:nucleotide binding; C:integral component of membrane	C:GO:0005622;C:GO:0016020;C:GO:0016021;C:GO:0031224;C:GO:0043226;C:GO:0043229;C:GO:0110165;F:GO:0000166;F:GO:0003824;F:GO:0005215;F:GO:0005488;F:GO:0005524;F:GO:0008144;F:GO:0015075;F:GO:0015318;F:GO:0015662;F:GO:0017076;F:GO:0022804;F:GO:0022853;F:GO:0022857;F:GO:0030554;F:GO:0032553;F:GO:0032555;F:GO:0032559;F:GO:0035639;F:GO:0036094;F:GO:0043167;F:GO:0043168;F:GO:0097159;F:GO:0097367;F:GO:1901…	C:cellular anatomical entity;C:integral component of membrane;C:intracellular;C:intracellular organelle;C:intrinsic component of membrane;C:membrane;C:organelle;F:active ion transmembrane transporter activity;F:active transmembrane transporter activity;F:adenyl nucleotide binding;F:adenyl ribonucleotide binding;F:anion binding;F:ATP binding;F:binding;F:carbohydrate derivative binding;F:catalytic …
39939		0.28716	6.55103	0.779649	0.377252	1	XP_009553046.1 hypothetical protein HETIRDRAFT_39939			F:GO:0043167	F:ion binding	G3DSA:3.40.462.20 (GENE3D); IPR016169 (G3DSA:3.30.465.GENE3D); IPR016167 (G3DSA:3.30.43.GENE3D); mobidb-lite (MOBIDB_LITE); mobidb-lite (MOBIDB_LITE); mobidb-lite (MOBIDB_LITE); mobidb-lite (MOBIDB_LITE); mobidb-lite (MOBIDB_LITE); mobidb-lite (MOBIDB_LITE); IPR016166 (PROSITE_PROFILES); IPR036318 (SUPERFAMILY); IPR036318 (SUPERFAMILY)	F:GO:0050660; F:GO:0071949	F:flavin adenine dinucleotide binding; F:FAD binding	F:GO:0000166;F:GO:0003824;F:GO:0005488;F:GO:0016491;F:GO:0036094;F:GO:0043167;F:GO:0043168;F:GO:0048037;F:GO:0050662;F:GO:0097159;F:GO:1901265;F:GO:1901363	F:anion binding;F:binding;F:catalytic activity;F:coenzyme binding;F:cofactor binding;F:heterocyclic compound binding;F:ion binding;F:nucleoside phosphate binding;F:nucleotide binding;F:organic cyclic compound binding;F:oxidoreductase activity;F:small molecule binding
39956		-1.37364	3.13174	0.940943	0.33204	1	XP_009553047.1 hypothetical protein HETIRDRAFT_39956			F:GO:0003674	F:molecular_function	IPR000192 (PFAM); IPR015422 (G3DSA:3.90.1150.GENE3D); IPR015421 (G3DSA:3.40.640.GENE3D); IPR015424 (SUPERFAMILY)	F:GO:0003824	F:catalytic activity
40020	DyP-type peroxidase	0	2.53441	0	1	1	XP_009544629.1 DyP-type peroxidase	EC:1.11.1.7	Peroxidase	P:GO:0006950; F:GO:0016491	P:response to stress; F:oxidoreductase activity	IPR006314 (TIGRFAM); IPR006314 (PFAM); IPR006314 (PROSITE_PROFILES); IPR011008 (SUPERFAMILY)	F:GO:0004601; F:GO:0020037; P:GO:0055114	F:peroxidase activity; F:heme binding; P:oxidation-reduction process	F:GO:0003824;F:GO:0016491	F:catalytic activity;F:oxidoreductase activity
40069	Glycoside Hydrolase Family 71 protein	0	2.53441	0	1	1	XP_009549643.1 glycoside hydrolase family 71 protein			F:GO:0003674	F:molecular_function	IPR005197 (PFAM); IPR005197 (CDD)	F:GO:0016787	F:hydrolase activity	F:GO:0003824;F:GO:0015926;P:GO:0005975;P:GO:0008152;P:GO:0044238;P:GO:0071704	F:catalytic activity;F:glucosidase activity;P:carbohydrate metabolic process;P:metabolic process;P:organic substance metabolic process;P:primary metabolic process
40198	Transport protein Sec61, alpha subunit (general secretory pathway)	-0.499892	5.69417	1.46241	0.226553	1	XP_009544630.1 transport protein Sec61 alpha subunit			C:GO:0005575; P:GO:0015031	C:cellular_component; P:protein transport	IPR002208 (TIGRFAM); IPR019561 (PFAM); IPR023201 (G3DSA:1.10.3370.GENE3D); IPR002208 (PFAM); IPR002208 (PIRSF); IPR030659 (PROSITE_PATTERNS); IPR030659 (PROSITE_PATTERNS); IPR023201 (SUPERFAMILY)	P:GO:0015031; C:GO:0016020	P:protein transport; C:membrane	C:GO:0005622;C:GO:0016020;C:GO:0043226;C:GO:0043229;C:GO:0110165;F:GO:0005215;F:GO:0022804;F:GO:0022857;P:GO:0006810;P:GO:0009987;P:GO:0051179;P:GO:0051234	C:cellular anatomical entity;C:intracellular;C:intracellular organelle;C:membrane;C:organelle;F:active transmembrane transporter activity;F:transmembrane transporter activity;F:transporter activity;P:cellular process;P:establishment of localization;P:localization;P:transport
40331	CorA metal ion transporter	0.329641	3.6746	0.103847	0.747262	1	XP_009540303.1 cora metal ion transporter			C:GO:0005575; F:GO:0022857	C:cellular_component; F:transmembrane transporter activity	Coil (COILS); IPR002523 (PFAM); G3DSA:3.30.460.20 (GENE3D); mobidb-lite (MOBIDB_LITE); mobidb-lite (MOBIDB_LITE); mobidb-lite (MOBIDB_LITE); mobidb-lite (MOBIDB_LITE); mobidb-lite (MOBIDB_LITE); mobidb-lite (MOBIDB_LITE); cd12829 (CDD); SSF143865 (SUPERFAMILY)	C:GO:0016020; P:GO:0030001; F:GO:0046873; P:GO:0055085	C:membrane; P:metal ion transport; F:metal ion transmembrane transporter activity; P:transmembrane transport	F:GO:0005215;F:GO:0022857	F:transmembrane transporter activity;F:transporter activity
40385		0.797222	5.63009	3.33759	0.0677191	0.728366	XP_009542371.1 Ca-transporting ATPase			C:GO:0005777; P:GO:0008150	C:peroxisome; P:biological_process	IPR008733 (PFAM)	C:GO:0005779; P:GO:0016559	C:integral component of peroxisomal membrane; P:peroxisome fission	C:GO:0005622;C:GO:0043226;C:GO:0043229;C:GO:0110165	C:cellular anatomical entity;C:intracellular;C:intracellular organelle;C:organelle
40425	MFS monocarboxylate transporter	3.9403	3.1612	4.08489	0.0432732	0.541745	XP_009540305.1 MFS monocarboxylate transporter			P:GO:0055085	P:transmembrane transport	G3DSA:1.20.1250.20 (GENE3D); IPR011701 (PFAM); cd17352 (CDD); IPR036259 (SUPERFAMILY)	P:GO:0055085	P:transmembrane transport	P:GO:0006810;P:GO:0051179;P:GO:0051234;P:GO:0055085	P:establishment of localization;P:localization;P:transmembrane transport;P:transport
40460		0	2.53441	0	1	1	XP_009540306.1 hypothetical protein HETIRDRAFT_40460			F:GO:0000036; C:GO:0000139; F:GO:0000166; F:GO:0000287; P:GO:0000462; P:GO:0000479; F:GO:0003676; F:GO:0003677; F:GO:0003678; F:GO:0003697; F:GO:0003723; F:GO:0003724; F:GO:0003796; F:GO:0003824; F:GO:0003886; F:GO:0003896; F:GO:0003899; F:GO:0003924; F:GO:0003934; F:GO:0003964; F:GO:0004022; F:GO:0004129; F:GO:0004132; F:GO:0004222; F:GO:0004252; F:GO:0004386; F:GO:0004450; F:GO:0004497; F:GO:00…	F:acyl carrier activity; C:Golgi membrane; F:nucleotide binding; F:magnesium ion binding; P:maturation of SSU-rRNA from tricistronic rRNA transcript (SSU-rRNA, 5.8S rRNA, LSU-rRNA); P:endonucleolytic cleavage of tricistronic rRNA transcript (SSU-rRNA, 5.8S rRNA, LSU-rRNA); F:nucleic acid binding; F:DNA binding; F:DNA helicase activity; F:single-stranded DNA binding; F:RNA binding; F:RNA helicase …	IPR021109 (G3DSA:2.40.70.GENE3D); cd00303 (CDD); IPR021109 (SUPERFAMILY)	no GO terms	no GO terms	F:GO:0003824	F:catalytic activity
40474		-0.702121	5.38529	2.33817	0.126244	1	XP_009540307.1 hypothetical protein HETIRDRAFT_40474			F:GO:0000166; P:GO:0001660; P:GO:0001819; P:GO:0002248; P:GO:0002933; F:GO:0003677; F:GO:0003723; F:GO:0003735; F:GO:0003824; F:GO:0003887; F:GO:0004040; F:GO:0004332; F:GO:0004497; F:GO:0004518; F:GO:0004527; F:GO:0004672; F:GO:0004674; F:GO:0004693; F:GO:0004853; F:GO:0005125; F:GO:0005149; F:GO:0005506; F:GO:0005507; F:GO:0005524; C:GO:0005576; C:GO:0005615; C:GO:0005634; C:GO:0005737; C:GO:00…	F:nucleotide binding; P:fever generation; P:positive regulation of cytokine production; P:connective tissue replacement involved in inflammatory response wound healing; P:lipid hydroxylation; F:DNA binding; F:RNA binding; F:structural constituent of ribosome; F:catalytic activity; F:DNA-directed DNA polymerase activity; F:amidase activity; F:fructose-bisphosphate aldolase activity; F:monooxygenas…	Coil (COILS); mobidb-lite (MOBIDB_LITE); mobidb-lite (MOBIDB_LITE); mobidb-lite (MOBIDB_LITE); mobidb-lite (MOBIDB_LITE); mobidb-lite (MOBIDB_LITE); mobidb-lite (MOBIDB_LITE); mobidb-lite (MOBIDB_LITE)	no GO terms	no GO terms
40579	Ribonuclease, T2 family	-0.40272	2.75866	0.0447209	0.832519	1	XP_009540308.1 Ribonuclease, T2 family	EC:3.1.31; EC:3.1.27; EC:4.6.1.19	Acting on ester bonds; Acting on ester bonds; n/a	F:GO:0003723; F:GO:0004518	F:RNA binding; F:nuclease activity	IPR001568 (PFAM); IPR036430 (G3DSA:3.90.730.GENE3D); IPR018188 (PROSITE_PATTERNS); IPR033130 (PROSITE_PATTERNS); IPR033697 (CDD); IPR036430 (SUPERFAMILY)	F:GO:0003723; F:GO:0033897	F:RNA binding; F:ribonuclease T2 activity	F:GO:0003723;F:GO:0003824;F:GO:0005488;F:GO:0097159;F:GO:1901363	F:binding;F:catalytic activity;F:heterocyclic compound binding;F:organic cyclic compound binding;F:RNA binding
40609		0	2.53441	0	1	1	XP_009540309.1 hypothetical protein HETIRDRAFT_40609, partial			F:GO:0000166; F:GO:0003677; F:GO:0003678; F:GO:0003697; F:GO:0003896; F:GO:0003986; F:GO:0004176; F:GO:0004252; F:GO:0004386; F:GO:0005524; C:GO:0005665; C:GO:0005759; P:GO:0006083; P:GO:0006260; P:GO:0006269; P:GO:0006366; P:GO:0006508; P:GO:0006515; P:GO:0007005; F:GO:0008233; F:GO:0008236; F:GO:0008270; F:GO:0008775; F:GO:0016740; F:GO:0016787; F:GO:0016790; P:GO:0019679; P:GO:0030163; P:GO:00…	F:nucleotide binding; F:DNA binding; F:DNA helicase activity; F:single-stranded DNA binding; F:DNA primase activity; F:acetyl-CoA hydrolase activity; F:ATP-dependent peptidase activity; F:serine-type endopeptidase activity; F:helicase activity; F:ATP binding; C:RNA polymerase II, core complex; C:mitochondrial matrix; P:acetate metabolic process; P:DNA replication; P:DNA replication, synthesis of …	mobidb-lite (MOBIDB_LITE)	no GO terms	no GO terms
40619	Vacuolar H+-ATPase V1 sector, subunit F	-0.430516	2.76135	0.0493906	0.824128	1	XP_009540310.1 vacuolar H+-ATPase V1 sector, subunit F	EC:7.1.3.1	n/a	P:GO:0006091; F:GO:0022857; C:GO:0032991	P:generation of precursor metabolites and energy; F:transmembrane transporter activity; C:protein-containing complex	IPR008218 (PFAM); IPR036906 (G3DSA:3.40.50.GENE3D); IPR005772 (TIGRFAM); IPR005772 (PIRSF); IPR036906 (SUPERFAMILY)	C:GO:0033180; P:GO:0034220; F:GO:0046961; P:GO:1902600	C:proton-transporting V-type ATPase, V1 domain; P:ion transmembrane transport; F:proton-transporting ATPase activity, rotational mechanism; P:proton transmembrane transport	C:GO:0005622;C:GO:0016020;C:GO:0032991;C:GO:0110165;F:GO:0003824;F:GO:0005215;F:GO:0015075;F:GO:0015318;F:GO:0016740;F:GO:0022804;F:GO:0022853;F:GO:0022857;P:GO:0006793;P:GO:0006796;P:GO:0006807;P:GO:0006810;P:GO:0008152;P:GO:0009058;P:GO:0009987;P:GO:0016310;P:GO:0017144;P:GO:0018130;P:GO:0019438;P:GO:0019637;P:GO:0034641;P:GO:0044237;P:GO:0044238;P:GO:0044249;P:GO:0044271;P:GO:0044281;P:GO:0046…	C:cellular anatomical entity;C:intracellular;C:membrane;C:protein-containing complex;F:active ion transmembrane transporter activity;F:active transmembrane transporter activity;F:catalytic activity;F:inorganic molecular entity transmembrane transporter activity;F:ion transmembrane transporter activity;F:transferase activity;F:transmembrane transporter activity;F:transporter activity;P:aromatic co…
40642	major facilitator superfamily	2.86382	2.83775	1.81203	0.178271	1	XP_009540311.1 major facilitator superfamily			P:GO:0055085	P:transmembrane transport	IPR011701 (PFAM); G3DSA:1.20.1250.20 (GENE3D); G3DSA:1.20.1250.20 (GENE3D); mobidb-lite (MOBIDB_LITE); mobidb-lite (MOBIDB_LITE); cd17327 (CDD); IPR036259 (SUPERFAMILY)	P:GO:0055085	P:transmembrane transport	P:GO:0006810;P:GO:0051179;P:GO:0051234;P:GO:0055085	P:establishment of localization;P:localization;P:transmembrane transport;P:transport
40661		0.212771	4.86382	0.141423	0.706872	1	XP_009540312.1 hypothetical protein HETIRDRAFT_40661			F:GO:0000049; F:GO:0000166; F:GO:0000287; C:GO:0000786; P:GO:0001660; C:GO:0001669; P:GO:0001707; P:GO:0001843; F:GO:0003677; F:GO:0003723; F:GO:0003824; F:GO:0004372; F:GO:0004553; F:GO:0004672; F:GO:0004674; F:GO:0004679; F:GO:0004691; F:GO:0004712; F:GO:0004810; F:GO:0005125; F:GO:0005149; F:GO:0005507; F:GO:0005509; F:GO:0005515; F:GO:0005524; C:GO:0005576; C:GO:0005615; C:GO:0005623; C:GO:00…	F:tRNA binding; F:nucleotide binding; F:magnesium ion binding; C:nucleosome; P:fever generation; C:acrosomal vesicle; P:mesoderm formation; P:neural tube closure; F:DNA binding; F:RNA binding; F:catalytic activity; F:glycine hydroxymethyltransferase activity; F:hydrolase activity, hydrolyzing O-glycosyl compounds; F:protein kinase activity; F:protein serine/threonine kinase activity; F:AMP-activa…	mobidb-lite (MOBIDB_LITE); mobidb-lite (MOBIDB_LITE)	no GO terms	no GO terms
40696	Molecular chaperone, DnaJ superfamily (general secretory pathway)	-0.397503	3.59471	0.139716	0.708565	1	XP_009540313.1 molecular chaperone, DnaJ superfamily			P:GO:0006457; P:GO:0006950; F:GO:0043167; F:GO:0051082	P:protein folding; P:response to stress; F:ion binding; F:unfolded protein binding	IPR001623 (PRINTS); IPR001623 (SMART); IPR001305 (PFAM); IPR036869 (G3DSA:1.10.287.GENE3D); G3DSA:2.60.260.20 (GENE3D); G3DSA:2.10.230.10 (GENE3D); G3DSA:2.60.260.20 (GENE3D); IPR001623 (PFAM); IPR002939 (PFAM); mobidb-lite (MOBIDB_LITE); mobidb-lite (MOBIDB_LITE); IPR018253 (PROSITE_PATTERNS); IPR001305 (PROSITE_PROFILES); IPR001623 (PROSITE_PROFILES); IPR012724 (HAMAP); IPR001623 (CDD); cd10747…	F:GO:0005524; P:GO:0006457; P:GO:0009408; F:GO:0031072; F:GO:0051082	F:ATP binding; P:protein folding; P:response to heat; F:heat shock protein binding; F:unfolded protein binding	F:GO:0005488;F:GO:0043167;P:GO:0009987	F:binding;F:ion binding;P:cellular process
40718		0.188608	7.49785	0.545409	0.460203	1	XP_009550267.1 cora metal ion transporter			F:GO:0000166; F:GO:0005524; C:GO:0005737; C:GO:0005886; P:GO:0006605; P:GO:0006886; P:GO:0015031; C:GO:0016020; P:GO:0017038; F:GO:0046872; P:GO:0065002	F:nucleotide binding; F:ATP binding; C:cytoplasm; C:plasma membrane; P:protein targeting; P:intracellular protein transport; P:protein transport; C:membrane; P:protein import; F:metal ion binding; P:intracellular protein transmembrane transport	IPR000782 (PFAM); IPR036378 (G3DSA:2.30.180.GENE3D); IPR000782 (PROSITE_PROFILES); IPR036378 (SUPERFAMILY)	no GO terms	no GO terms
40725		-2.72502	8.82181	132.362	1.35e-30	1.51e-27	XP_009543291.1 camp-dependent kinase-like protein regulatory subunit			F:GO:0003723	F:RNA binding	IPR001313 (SMART); IPR011989 (G3DSA:1.25.10.GENE3D); IPR001313 (PFAM); mobidb-lite (MOBIDB_LITE); mobidb-lite (MOBIDB_LITE); IPR001313 (PROSITE_PROFILES); IPR001313 (PROSITE_PROFILES); IPR001313 (PROSITE_PROFILES); IPR001313 (PROSITE_PROFILES); IPR001313 (PROSITE_PROFILES); IPR001313 (PROSITE_PROFILES); IPR033133 (PROSITE_PROFILES); IPR001313 (PROSITE_PROFILES); IPR001313 (PROSITE_PROFILES); IPR0…	F:GO:0003723	F:RNA binding	F:GO:0003723;F:GO:0005488;F:GO:0097159;F:GO:1901363	F:binding;F:heterocyclic compound binding;F:organic cyclic compound binding;F:RNA binding
40811	Glycosyltransferase Family 2 protein	-0.222948	7.20533	0.673095	0.411978	1	XP_009540316.1 glycosyltransferase family 2 protein	EC:2.4.1.16	Chitin synthase	P:GO:0009058; F:GO:0016757	P:biosynthetic process; F:transferase activity, transferring glycosyl groups	IPR004834 (PFAM); IPR013616 (PFAM); mobidb-lite (MOBIDB_LITE); mobidb-lite (MOBIDB_LITE); cd04190 (CDD); IPR029044 (SUPERFAMILY)	F:GO:0004100; P:GO:0006031	F:chitin synthase activity; P:chitin biosynthetic process	F:GO:0003824;F:GO:0016740;P:GO:0008152;P:GO:0009058	F:catalytic activity;F:transferase activity;P:biosynthetic process;P:metabolic process
40883		0.363714	3.12488	0.0632795	0.801387	1	XP_009540317.1 hypothetical protein HETIRDRAFT_40883			F:GO:0000166; F:GO:0003677; F:GO:0003700; F:GO:0003824; F:GO:0003924; F:GO:0004310; F:GO:0005047; F:GO:0005515; F:GO:0005525; C:GO:0005737; C:GO:0005783; C:GO:0005785; C:GO:0005789; P:GO:0006099; P:GO:0006355; P:GO:0006605; P:GO:0006614; P:GO:0006886; P:GO:0008152; P:GO:0008299; F:GO:0008964; C:GO:0009507; C:GO:0009536; P:GO:0015977; P:GO:0015979; C:GO:0016020; C:GO:0016021; P:GO:0016117; F:GO:00…	F:nucleotide binding; F:DNA binding; F:DNA-binding transcription factor activity; F:catalytic activity; F:GTPase activity; F:farnesyl-diphosphate farnesyltransferase activity; F:signal recognition particle binding; F:protein binding; F:GTP binding; C:cytoplasm; C:endoplasmic reticulum; C:signal recognition particle receptor complex; C:endoplasmic reticulum membrane; P:tricarboxylic acid cycle; P:…	mobidb-lite (MOBIDB_LITE); mobidb-lite (MOBIDB_LITE); mobidb-lite (MOBIDB_LITE); mobidb-lite (MOBIDB_LITE)	no GO terms	no GO terms
40944		0.499997	4.2567	0.427063	0.513436	1	XP_009540318.1 hypothetical protein HETIRDRAFT_40944			F:GO:0000155; P:GO:0000160; F:GO:0000166; F:GO:0000287; F:GO:0003924; F:GO:0004363; F:GO:0005524; F:GO:0005525; C:GO:0005829; P:GO:0006750; P:GO:0007165; P:GO:0007186; P:GO:0007188; C:GO:0016021; F:GO:0016301; P:GO:0016310; F:GO:0016874; F:GO:0019001; P:GO:0023014; F:GO:0031683; F:GO:0042803; F:GO:0043295; F:GO:0046872; F:GO:0046983	F:phosphorelay sensor kinase activity; P:phosphorelay signal transduction system; F:nucleotide binding; F:magnesium ion binding; F:GTPase activity; F:glutathione synthase activity; F:ATP binding; F:GTP binding; C:cytosol; P:glutathione biosynthetic process; P:signal transduction; P:G protein-coupled receptor signaling pathway; P:adenylate cyclase-modulating G protein-coupled receptor signaling pa…	Coil (COILS); IPR019331 (PFAM); mobidb-lite (MOBIDB_LITE); mobidb-lite (MOBIDB_LITE); mobidb-lite (MOBIDB_LITE); mobidb-lite (MOBIDB_LITE)	no GO terms	no GO terms
40962		0.323523	2.85825	0.0327889	0.856308	1	XP_009540319.1 hypothetical protein HETIRDRAFT_40962			F:GO:0003674	F:molecular_function	IPR001680 (SMART); IPR015943 (G3DSA:2.130.10.GENE3D); IPR019775 (PROSITE_PATTERNS); IPR036322 (SUPERFAMILY)	F:GO:0005515	F:protein binding
40965	Ribonuclease, T2 family	0.869823	3.5246	0.561604	0.453618	1	XP_009540320.1 Ribonuclease, T2 family	EC:3.1.31; EC:3.1.27; EC:4.6.1.19	Acting on ester bonds; Acting on ester bonds; n/a	F:GO:0003723; F:GO:0004518	F:RNA binding; F:nuclease activity	IPR001568 (PFAM); IPR036430 (G3DSA:3.90.730.GENE3D); mobidb-lite (MOBIDB_LITE); mobidb-lite (MOBIDB_LITE); IPR018188 (PROSITE_PATTERNS); IPR033130 (PROSITE_PATTERNS); IPR033697 (CDD); IPR036430 (SUPERFAMILY)	F:GO:0003723; F:GO:0033897	F:RNA binding; F:ribonuclease T2 activity	F:GO:0003723;F:GO:0003824;F:GO:0005488;F:GO:0097159;F:GO:1901363	F:binding;F:catalytic activity;F:heterocyclic compound binding;F:organic cyclic compound binding;F:RNA binding
40967	copper homeostasis protein (metal homeostasis protein)	-2.13209	2.65523	1.14101	0.285443	1	XP_009540321.1 copper homeostasis protein			P:GO:0042592; F:GO:0043167	P:homeostatic process; F:ion binding	IPR023648 (PFAM); IPR036822 (G3DSA:3.20.20.GENE3D); IPR036822 (SUPERFAMILY)	F:GO:0005507; P:GO:0055070	F:copper ion binding; P:copper ion homeostasis	F:GO:0005488;F:GO:0043167	F:binding;F:ion binding
41044		0	2.53441	0	1	1	XP_009540325.1 hypothetical protein HETIRDRAFT_41215, partial			F:GO:0000034; P:GO:0002026; F:GO:0003677; F:GO:0003700; F:GO:0003918; F:GO:0004645; F:GO:0005185; F:GO:0005246; F:GO:0005524; C:GO:0005576; C:GO:0005623; C:GO:0005634; C:GO:0005730; C:GO:0005737; C:GO:0005739; C:GO:0005743; C:GO:0005758; C:GO:0005783; C:GO:0005789; C:GO:0005829; P:GO:0006122; P:GO:0006146; P:GO:0006206; P:GO:0006213; P:GO:0006265; P:GO:0006355; P:GO:0006357; P:GO:0006508; P:GO:00…	F:adenine deaminase activity; P:regulation of the force of heart contraction; F:DNA binding; F:DNA-binding transcription factor activity; F:DNA topoisomerase type II (double strand cut, ATP-hydrolyzing) activity; F:1,4-alpha-oligoglucan phosphorylase activity; F:neurohypophyseal hormone activity; F:calcium channel regulator activity; F:ATP binding; C:extracellular region; C:obsolete cell; C:nucle…	no IPS match	no IPS match	no IPS match
41157		0.22892	4.14118	0.0818663	0.774785	1	XP_009540323.1 hypothetical protein HETIRDRAFT_41157			F:GO:0003677; C:GO:0005634; P:GO:0006259; P:GO:0006950; C:GO:0032991; P:GO:0042592; P:GO:0051276	F:DNA binding; C:nucleus; P:DNA metabolic process; P:response to stress; C:protein-containing complex; P:homeostatic process; P:chromosome organization	IPR006164 (SMART); IPR036494 (G3DSA:1.25.40.GENE3D); IPR005161 (PFAM); IPR014893 (PFAM); IPR006164 (PFAM); IPR036465 (G3DSA:3.40.50.GENE3D); G3DSA:1.10.1600.10 (GENE3D); IPR016194 (G3DSA:2.40.290.GENE3D); mobidb-lite (MOBIDB_LITE); mobidb-lite (MOBIDB_LITE); mobidb-lite (MOBIDB_LITE); mobidb-lite (MOBIDB_LITE); mobidb-lite (MOBIDB_LITE); IPR002035 (PROSITE_PROFILES); IPR024193 (CDD); IPR016194 (S…	P:GO:0000723; F:GO:0003677; F:GO:0003684; C:GO:0005634; P:GO:0006303; P:GO:0006310; F:GO:0016817; F:GO:0042162; C:GO:0043564	P:telomere maintenance; F:DNA binding; F:damaged DNA binding; C:nucleus; P:double-strand break repair via nonhomologous end joining; P:DNA recombination; F:hydrolase activity, acting on acid anhydrides; F:telomeric DNA binding; C:Ku70:Ku80 complex	C:GO:0005622;C:GO:0032991;C:GO:0043226;C:GO:0043228;C:GO:0043229;C:GO:0043232;C:GO:0110165;F:GO:0003824;F:GO:0005488;F:GO:0097159;F:GO:1901363;P:GO:0006807;P:GO:0008152;P:GO:0009987;P:GO:0016043;P:GO:0034641;P:GO:0043170;P:GO:0044237;P:GO:0044238;P:GO:0044260;P:GO:0046483;P:GO:0051276;P:GO:0071704;P:GO:0071840;P:GO:1901360	C:cellular anatomical entity;C:intracellular;C:intracellular non-membrane-bounded organelle;C:intracellular organelle;C:non-membrane-bounded organelle;C:organelle;C:protein-containing complex;F:binding;F:catalytic activity;F:heterocyclic compound binding;F:organic cyclic compound binding;P:cellular component organization;P:cellular component organization or biogenesis;P:cellular macromolecule met…
41169		0	2.53441	0	1	1	XP_009540324.1 hypothetical protein HETIRDRAFT_41169, partial			F:GO:0000026; F:GO:0000030; F:GO:0000166; F:GO:0001786; P:GO:0002430; F:GO:0003824; F:GO:0004672; F:GO:0004674; F:GO:0004860; F:GO:0004875; F:GO:0004878; F:GO:0004930; F:GO:0005509; F:GO:0005524; C:GO:0005623; C:GO:0005737; C:GO:0005739; C:GO:0005743; C:GO:0005750; C:GO:0005783; C:GO:0005789; C:GO:0005829; C:GO:0005886; P:GO:0006099; P:GO:0006122; P:GO:0006276; P:GO:0006468; P:GO:0006506; P:GO:00…	F:alpha-1,2-mannosyltransferase activity; F:mannosyltransferase activity; F:nucleotide binding; F:phosphatidylserine binding; P:complement receptor mediated signaling pathway; F:catalytic activity; F:protein kinase activity; F:protein serine/threonine kinase activity; F:protein kinase inhibitor activity; F:complement receptor activity; F:complement component C5a receptor activity; F:G protein-cou…	IPR021109 (G3DSA:2.40.70.GENE3D); cd00303 (CDD)	no GO terms	no GO terms	F:GO:0003824	F:catalytic activity
41215		0	2.53441	0	1	1	XP_009540325.1 hypothetical protein HETIRDRAFT_41215, partial			F:GO:0000034; P:GO:0002026; F:GO:0003677; F:GO:0003700; F:GO:0003918; F:GO:0004645; F:GO:0005185; F:GO:0005246; F:GO:0005524; C:GO:0005576; C:GO:0005623; C:GO:0005634; C:GO:0005730; C:GO:0005737; C:GO:0005739; C:GO:0005743; C:GO:0005758; C:GO:0005783; C:GO:0005789; C:GO:0005829; P:GO:0006122; P:GO:0006146; P:GO:0006206; P:GO:0006213; P:GO:0006265; P:GO:0006355; P:GO:0006357; P:GO:0006508; P:GO:00…	F:adenine deaminase activity; P:regulation of the force of heart contraction; F:DNA binding; F:DNA-binding transcription factor activity; F:DNA topoisomerase type II (double strand cut, ATP-hydrolyzing) activity; F:1,4-alpha-oligoglucan phosphorylase activity; F:neurohypophyseal hormone activity; F:calcium channel regulator activity; F:ATP binding; C:extracellular region; C:obsolete cell; C:nucle…	no IPS match	no IPS match	no IPS match
41217		-0.857295	6.32952	6.22612	0.0125909	0.233709	XP_009547255.1 mitochondrial import inner membrane translocase			P:GO:0000027; F:GO:0003674; F:GO:0003676; F:GO:0003677; F:GO:0003735; F:GO:0004022; F:GO:0004864; C:GO:0005634; C:GO:0005737; C:GO:0005794; C:GO:0005829; C:GO:0005840; P:GO:0006066; P:GO:0006306; P:GO:0006412; P:GO:0006414; P:GO:0006952; P:GO:0008150; F:GO:0008168; F:GO:0008170; P:GO:0009607; P:GO:0009738; C:GO:0009941; P:GO:0010224; F:GO:0010427; F:GO:0015232; P:GO:0015886; C:GO:0016020; C:GO:00…	P:ribosomal large subunit assembly; F:molecular_function; F:nucleic acid binding; F:DNA binding; F:structural constituent of ribosome; F:alcohol dehydrogenase (NAD+) activity; F:protein phosphatase inhibitor activity; C:nucleus; C:cytoplasm; C:Golgi apparatus; C:cytosol; C:ribosome; P:alcohol metabolic process; P:DNA methylation; P:translation; P:translational elongation; P:defense response; P:bi…	no IPS match	no IPS match	no IPS match	C:GO:0005622;C:GO:0043226;C:GO:0043229;C:GO:0110165;P:GO:0006810;P:GO:0051179;P:GO:0051234	C:cellular anatomical entity;C:intracellular;C:intracellular organelle;C:organelle;P:establishment of localization;P:localization;P:transport
41226		0.801047	3.86407	0.68265	0.408679	1	AGS09191.1 a2 mating type protein			F:GO:0005198; P:GO:0051604	F:structural molecule activity; P:protein maturation	IPR016092 (TIGRFAM); IPR000361 (PFAM); IPR035903 (G3DSA:2.60.300.GENE3D); IPR017870 (PROSITE_PATTERNS); IPR035903 (SUPERFAMILY)	F:GO:0005198; F:GO:0051536; P:GO:0097428	F:structural molecule activity; F:iron-sulfur cluster binding; P:protein maturation by iron-sulfur cluster transfer	F:GO:0005198;P:GO:0006790;P:GO:0006807;P:GO:0008152;P:GO:0009058;P:GO:0009987;P:GO:0010467;P:GO:0016043;P:GO:0019538;P:GO:0022607;P:GO:0043170;P:GO:0044085;P:GO:0044237;P:GO:0044238;P:GO:0051186;P:GO:0071704;P:GO:0071840;P:GO:1901564	F:structural molecule activity;P:biosynthetic process;P:cellular component assembly;P:cellular component biogenesis;P:cellular component organization;P:cellular component organization or biogenesis;P:cellular metabolic process;P:cellular process;P:cofactor metabolic process;P:gene expression;P:macromolecule metabolic process;P:metabolic process;P:nitrogen compound metabolic process;P:organic subs…
41237	Cysteine peptidase C19	2.2472	4.14695	5.77936	0.0162189	0.281162	XP_009540328.1 cysteine peptidase C19	EC:3.4.19.12	Ubiquitinyl hydrolase 1	P:GO:0006464; F:GO:0008233; P:GO:0009056	P:cellular protein modification process; F:peptidase activity; P:catabolic process	G3DSA:3.90.70.10 (GENE3D); IPR001394 (PFAM); IPR018200 (PROSITE_PATTERNS); IPR028889 (PROSITE_PROFILES); IPR038765 (SUPERFAMILY)	F:GO:0004843; P:GO:0006511; P:GO:0016579	F:thiol-dependent ubiquitin-specific protease activity; P:ubiquitin-dependent protein catabolic process; P:protein deubiquitination	F:GO:0003824;P:GO:0006807;P:GO:0008152;P:GO:0009056;P:GO:0009987;P:GO:0019538;P:GO:0043170;P:GO:0044237;P:GO:0044238;P:GO:0044260;P:GO:0044267;P:GO:0071704;P:GO:1901564	F:catalytic activity;P:catabolic process;P:cellular macromolecule metabolic process;P:cellular metabolic process;P:cellular process;P:cellular protein metabolic process;P:macromolecule metabolic process;P:metabolic process;P:nitrogen compound metabolic process;P:organic substance metabolic process;P:organonitrogen compound metabolic process;P:primary metabolic process;P:protein metabolic process
41255		-1.73882	2.9572	1.13264	0.287217	1	XP_009540329.1 hypothetical protein HETIRDRAFT_41255			P:GO:0000162; F:GO:0003824; F:GO:0003913; F:GO:0004834; C:GO:0005576; C:GO:0005634; C:GO:0005737; P:GO:0006568; P:GO:0007155; P:GO:0008652; F:GO:0008774; P:GO:0009073; C:GO:0009288; C:GO:0009421; C:GO:0009424; C:GO:0009507; C:GO:0009522; C:GO:0009523; C:GO:0009535; C:GO:0009536; C:GO:0009579; P:GO:0009765; P:GO:0015979; C:GO:0016020; C:GO:0016021; F:GO:0016168; F:GO:0016491; F:GO:0016620; F:GO:00…	P:tryptophan biosynthetic process; F:catalytic activity; F:DNA photolyase activity; F:tryptophan synthase activity; C:extracellular region; C:nucleus; C:cytoplasm; P:tryptophan metabolic process; P:cell adhesion; P:cellular amino acid biosynthetic process; F:acetaldehyde dehydrogenase (acetylating) activity; P:aromatic amino acid family biosynthetic process; C:bacterial-type flagellum; C:bacteria…	mobidb-lite (MOBIDB_LITE)	no GO terms	no GO terms
41260	Major facilitator superfamily Tetracycline resistance protein	0	2.53441	0	1	1	XP_009540330.1 major facilitator superfamily tetracycline resistance protein			P:GO:0055085	P:transmembrane transport	PR01036 (PRINTS); IPR011701 (PFAM); IPR020846 (PROSITE_PROFILES); cd17323 (CDD); IPR036259 (SUPERFAMILY)	P:GO:0055085	P:transmembrane transport	C:GO:0016020;C:GO:0016021;C:GO:0031224;C:GO:0110165;F:GO:0005215;F:GO:0015075;F:GO:0015291;F:GO:0015318;F:GO:0022804;F:GO:0022853;F:GO:0022857;P:GO:0006810;P:GO:0006820;P:GO:0015711;P:GO:0051179;P:GO:0051234;P:GO:0055085	C:cellular anatomical entity;C:integral component of membrane;C:intrinsic component of membrane;C:membrane;F:active ion transmembrane transporter activity;F:active transmembrane transporter activity;F:inorganic molecular entity transmembrane transporter activity;F:ion transmembrane transporter activity;F:secondary active transmembrane transporter activity;F:transmembrane transporter activity;F:tr…
41330	Catalase	0	2.53441	0	1	1	XP_009540331.1 catalase	EC:1.11.1.7; EC:1.11.1.6	Peroxidase; Catalase	P:GO:0006520; P:GO:0006950; F:GO:0016491; P:GO:0034641	P:cellular amino acid metabolic process; P:response to stress; F:oxidoreductase activity; P:cellular nitrogen compound metabolic process	IPR018028 (PRINTS); IPR011614 (SMART); IPR029062 (G3DSA:3.40.50.GENE3D); IPR041399 (PFAM); IPR024712 (PIRSF); G3DSA:1.20.1370.20 (GENE3D); IPR011614 (PFAM); IPR010582 (PFAM); IPR037060 (G3DSA:2.40.180.GENE3D); IPR002226 (PROSITE_PATTERNS); IPR024708 (PROSITE_PATTERNS); IPR018028 (PROSITE_PROFILES); cd03132 (CDD); IPR020835 (SUPERFAMILY); IPR029062 (SUPERFAMILY)	F:GO:0004096; P:GO:0006979; F:GO:0020037; P:GO:0055114	F:catalase activity; P:response to oxidative stress; F:heme binding; P:oxidation-reduction process	F:GO:0003824;F:GO:0005488;F:GO:0016491;F:GO:0043167;P:GO:0006082;P:GO:0006520;P:GO:0006807;P:GO:0008152;P:GO:0009987;P:GO:0019752;P:GO:0034641;P:GO:0043436;P:GO:0044237;P:GO:0044238;P:GO:0044281;P:GO:0071704;P:GO:1901564	F:binding;F:catalytic activity;F:ion binding;F:oxidoreductase activity;P:carboxylic acid metabolic process;P:cellular amino acid metabolic process;P:cellular metabolic process;P:cellular nitrogen compound metabolic process;P:cellular process;P:metabolic process;P:nitrogen compound metabolic process;P:organic acid metabolic process;P:organic substance metabolic process;P:organonitrogen compound me…
41331		0	2.53441	0	1	1	XP_009540332.1 hypothetical protein HETIRDRAFT_41331, partial			F:GO:0000166; F:GO:0003677; F:GO:0003678; F:GO:0003723; F:GO:0003735; F:GO:0003824; F:GO:0004129; F:GO:0004349; F:GO:0004514; F:GO:0004516; F:GO:0004616; F:GO:0004842; F:GO:0005507; F:GO:0005524; C:GO:0005576; C:GO:0005615; C:GO:0005737; C:GO:0005739; C:GO:0005743; C:GO:0005840; P:GO:0006098; P:GO:0006412; P:GO:0006561; P:GO:0008652; F:GO:0008987; P:GO:0009435; C:GO:0009535; C:GO:0016020; C:GO:00…	F:nucleotide binding; F:DNA binding; F:DNA helicase activity; F:RNA binding; F:structural constituent of ribosome; F:catalytic activity; F:cytochrome-c oxidase activity; F:glutamate 5-kinase activity; F:nicotinate-nucleotide diphosphorylase (carboxylating) activity; F:nicotinate phosphoribosyltransferase activity; F:phosphogluconate dehydrogenase (decarboxylating) activity; F:ubiquitin-protein tr…	IPR002867 (PFAM); G3DSA:1.20.120.1750 (GENE3D); PS51873 (PROSITE_PROFILES); SSF57850 (SUPERFAMILY); SSF57850 (SUPERFAMILY)	no GO terms	no GO terms
41363		0.645563	4.72799	1.11364	0.291297	1	XP_009540333.1 hypothetical protein HETIRDRAFT_41363, partial			F:GO:0000166; P:GO:0000723; P:GO:0002119; F:GO:0003677; F:GO:0003723; F:GO:0003735; F:GO:0003924; F:GO:0005200; F:GO:0005201; F:GO:0005524; F:GO:0005525; C:GO:0005576; C:GO:0005581; C:GO:0005604; C:GO:0005615; C:GO:0005737; C:GO:0005840; C:GO:0005856; C:GO:0005874; P:GO:0006355; P:GO:0006412; P:GO:0006414; P:GO:0007010; P:GO:0007017; P:GO:0007517; F:GO:0008146; F:GO:0009055; P:GO:0009792; P:GO:00…	F:nucleotide binding; P:telomere maintenance; P:nematode larval development; F:DNA binding; F:RNA binding; F:structural constituent of ribosome; F:GTPase activity; F:structural constituent of cytoskeleton; F:extracellular matrix structural constituent; F:ATP binding; F:GTP binding; C:extracellular region; C:collagen trimer; C:basement membrane; C:extracellular space; C:cytoplasm; C:ribosome; C:cy…	no IPS match	no IPS match	no IPS match
41415		1.28679	4.67893	3.87045	0.0491484	0.591504	XP_009540334.1 hypothetical protein HETIRDRAFT_41415, partial			F:GO:0003674	F:molecular_function	IPR003877 (SMART); IPR003877 (PFAM); G3DSA:2.60.120.920 (GENE3D); IPR001870 (PROSITE_PROFILES); IPR035780 (CDD); IPR013320 (SUPERFAMILY)	F:GO:0005515	F:protein binding
41461	Cerato-Platanin	0	2.53441	0	1	1	XP_009540335.1 Cerato-platanin			F:GO:0000150; F:GO:0000166; F:GO:0001653; F:GO:0003677; F:GO:0003697; F:GO:0003735; F:GO:0003777; F:GO:0003824; F:GO:0003989; F:GO:0004252; F:GO:0004383; F:GO:0004601; F:GO:0004672; F:GO:0004725; F:GO:0005344; F:GO:0005524; C:GO:0005576; C:GO:0005634; C:GO:0005815; C:GO:0005829; C:GO:0005840; C:GO:0005856; C:GO:0005871; C:GO:0005874; C:GO:0005886; P:GO:0006182; P:GO:0006260; P:GO:0006310; P:GO:00…	F:recombinase activity; F:nucleotide binding; F:peptide receptor activity; F:DNA binding; F:single-stranded DNA binding; F:structural constituent of ribosome; F:microtubule motor activity; F:catalytic activity; F:acetyl-CoA carboxylase activity; F:serine-type endopeptidase activity; F:guanylate cyclase activity; F:peroxidase activity; F:protein kinase activity; F:protein tyrosine phosphatase acti…	IPR010829 (PFAM); IPR036908 (G3DSA:2.40.40.GENE3D); IPR036908 (SUPERFAMILY)	no GO terms	no GO terms
[truncated: 12,954 more rows]
