# Supplementary material for: Basidiomycetes Are Particularly Sensitive to Bacterial Volatile Compounds: Mechanistic Insight Into the Case Study of Pseudomonas protegens Volatilome Against Heterobasidion abietinum
Source: Front Microbiol. 2021 May 31;12:684664. doi: 10.3389/fmicb.2021.684664 (PMC8248679; doi:10.3389/fmicb.2021.684664)
Supplement: Supplementary Figure 1 — Phylogenetic analysis of 63 isolates belonging to the Heterobasidion genus, including the strain 10 used in this study, computed by the maximum likelihood method and based on four concatenated genes. The genes used were: glutathione-S-transferase 1 (GST1), elongation factor 1-α (EFA), glyceraldehyde 3-phosphate dehydrogenase (G3P), and a transcription factor (TF). The percentage of trees (out of 1000 bootstraps) in which the associated taxa clustered together is shown next to the branches. There were a total of 1171 sites in the final dataset. The tree is drawn to scale, with branch lengths measured in the number of substitutions per site. The accession numbers of the isolates are given in Supplementary Table 1. [file Presentation_1.zip › Supplementary material/Supplementary Table 3.xlsx]

## Sheet: Sheet 1
ID	Shown in Fig 8	Tags	GO	GO_Name	GO_Category	FDR	PValue	Nr_Test	Nr_Reference	NonAnnot_Test	NonAnnot_Reference
1		[OVER]	GO:1901576	organic substance biosynthetic process	BIOLOGICAL_PROCESS	2.7e-25	8.62e-29	91	629	379	12760
2		[OVER]	GO:0044249	cellular biosynthetic process	BIOLOGICAL_PROCESS	2.59e-23	1.65e-26	84	581	386	12808
3	x	[OVER]	GO:0044085	cellular component biogenesis	BIOLOGICAL_PROCESS	9.82e-23	8.43e-26	60	292	410	13097
4		[OVER]	GO:0009987	cellular process	BIOLOGICAL_PROCESS	9.82e-23	9.39e-26	215	3103	255	10286
5		[OVER]	GO:0009058	biosynthetic process	BIOLOGICAL_PROCESS	1.05e-22	1.18e-25	132	1386	338	12003
6		[OVER]	GO:0008152	metabolic process	BIOLOGICAL_PROCESS	6.33e-22	8.08e-25	229	3490	241	9899
7		[OVER]	GO:0044271	cellular nitrogen compound biosynthetic process	BIOLOGICAL_PROCESS	7.92e-22	1.14e-24	72	457	398	12932
8	x	[OVER]	GO:0006412	translation	BIOLOGICAL_PROCESS	1.35e-21	2.27e-24	51	216	419	13173
9		[OVER]	GO:1901566	organonitrogen compound biosynthetic process	BIOLOGICAL_PROCESS	1.35e-21	2.38e-24	65	374	405	13015
10		[OVER]	GO:0043604	amide biosynthetic process	BIOLOGICAL_PROCESS	1.64e-21	3.41e-24	53	239	417	13150
11		[OVER]	GO:0043043	peptide biosynthetic process	BIOLOGICAL_PROCESS	1.64e-21	3.26e-24	51	218	419	13171
12		[OVER]	GO:0043603	cellular amide metabolic process	BIOLOGICAL_PROCESS	1.02e-20	2.45e-23	55	273	415	13116
13		[OVER]	GO:0006518	peptide metabolic process	BIOLOGICAL_PROCESS	2.02e-20	5.15e-23	51	234	419	13155
14		[OVER]	GO:0071704	organic substance metabolic process	BIOLOGICAL_PROCESS	4.74e-20	1.29e-22	179	2466	291	10923
15		[OVER]	GO:1901564	organonitrogen compound metabolic process	BIOLOGICAL_PROCESS	1.16e-19	3.33e-22	125	1383	345	12006
16		[OVER]	GO:0071840	cellular component organization or biogenesis	BIOLOGICAL_PROCESS	2.15e-19	6.51e-22	69	474	401	12915
17		[OVER]	GO:0034645	cellular macromolecule biosynthetic process	BIOLOGICAL_PROCESS	2.69e-19	9.02e-22	62	384	408	13005
18	x	[OVER]	GO:0022613	ribonucleoprotein complex biogenesis	BIOLOGICAL_PROCESS	3.42e-19	1.2e-21	44	180	426	13209
19	x	[OVER]	GO:0042254	ribosome biogenesis	BIOLOGICAL_PROCESS	4.41e-19	1.69e-21	43	172	427	13217
20		[OVER]	GO:0009059	macromolecule biosynthetic process	BIOLOGICAL_PROCESS	4.41e-19	1.63e-21	62	389	408	13000
21		[OVER]	GO:0044238	primary metabolic process	BIOLOGICAL_PROCESS	7.27e-19	2.9e-21	173	2399	297	10990
22		[OVER]	GO:0044237	cellular metabolic process	BIOLOGICAL_PROCESS	7.38e-19	3.06e-21	182	2604	288	10785
23	x	[OVER]	GO:0010467	gene expression	BIOLOGICAL_PROCESS	5.96e-18	2.57e-20	66	468	404	12921
24		[OVER]	GO:0034641	cellular nitrogen compound metabolic process	BIOLOGICAL_PROCESS	7.89e-14	3.65e-16	124	1637	346	11752
25	x	[OVER]	GO:0006807	nitrogen compound metabolic process	BIOLOGICAL_PROCESS	9.8e-14	4.69e-16	159	2395	311	10994
26		[OVER]	GO:0044267	cellular protein metabolic process	BIOLOGICAL_PROCESS	1.15e-09	6.77e-12	74	862	396	12527
27	x	[OVER]	GO:0019538	protein metabolic process	BIOLOGICAL_PROCESS	1.32e-09	8e-12	77	918	393	12471
28		[OVER]	GO:0044281	small molecule metabolic process	BIOLOGICAL_PROCESS	2.41e-09	1.5e-11	86	1112	384	12277
29		[OVER]	GO:0019752	carboxylic acid metabolic process	BIOLOGICAL_PROCESS	6.14e-08	4.6e-10	56	618	414	12771
30		[OVER]	GO:0043436	oxoacid metabolic process	BIOLOGICAL_PROCESS	6.66e-08	5.31e-10	56	621	414	12768
31		[OVER]	GO:0006082	organic acid metabolic process	BIOLOGICAL_PROCESS	6.66e-08	5.31e-10	56	621	414	12768
32		[OVER]	GO:0043170	macromolecule metabolic process	BIOLOGICAL_PROCESS	9.86e-08	8.02e-10	99	1479	371	11910
33		[OVER]	GO:0044260	cellular macromolecule metabolic process	BIOLOGICAL_PROCESS	1.15e-07	9.54e-10	90	1295	380	12094
34		[OVER]	GO:0044283	small molecule biosynthetic process	BIOLOGICAL_PROCESS	2.12e-07	1.79e-09	22	118	448	13271
35		[OVER]	GO:1901605	alpha-amino acid metabolic process	BIOLOGICAL_PROCESS	2.22e-07	1.91e-09	31	235	439	13154
36	x	[OVER]	GO:0055114	oxidation-reduction process	BIOLOGICAL_PROCESS	9.07e-07	8.25e-09	44	460	426	12929
37		[OVER]	GO:0017144	drug metabolic process	BIOLOGICAL_PROCESS	2.3e-05	2.49e-07	21	147	449	13242
38	x	[OVER]	GO:0055085	transmembrane transport	BIOLOGICAL_PROCESS	9.79e-05	1.11e-06	28	270	442	13119
39		[OVER]	GO:0006520	cellular amino acid metabolic process	BIOLOGICAL_PROCESS	0.000116	1.33e-06	43	532	427	12857
40		[OVER]	GO:1902221	erythrose 4-phosphate/phosphoenolpyruvate family amino acid metabolic process	BIOLOGICAL_PROCESS	0.000176	2.07e-06	8	19	462	13370
41	x	[OVER]	GO:0006558	L-phenylalanine metabolic process	BIOLOGICAL_PROCESS	0.000176	2.07e-06	8	19	462	13370
42		[OVER]	GO:0005975	carbohydrate metabolic process	BIOLOGICAL_PROCESS	0.000223	2.66e-06	35	404	435	12985
43		[OVER]	GO:1901575	organic substance catabolic process	BIOLOGICAL_PROCESS	0.000384	4.77e-06	21	180	449	13209
44	x	[OVER]	GO:0042816	vitamin B6 metabolic process	BIOLOGICAL_PROCESS	0.000387	4.94e-06	5	4	465	13385
45		[OVER]	GO:0043933	protein-containing complex subunit organization	BIOLOGICAL_PROCESS	0.000387	4.93e-06	16	109	454	13280
46	x	[OVER]	GO:0006090	pyruvate metabolic process	BIOLOGICAL_PROCESS	0.00043	5.55e-06	10	40	460	13349
47		[OVER]	GO:0032787	monocarboxylic acid metabolic process	BIOLOGICAL_PROCESS	0.000809	1.06e-05	15	103	455	13286
48		[OVER]	GO:0022607	cellular component assembly	BIOLOGICAL_PROCESS	0.0010958	1.47e-05	16	120	454	13269
49	x	[OVER]	GO:0016052	carbohydrate catabolic process	BIOLOGICAL_PROCESS	0.00119661	1.64e-05	9	36	461	13353
50		[OVER]	GO:1902223	erythrose 4-phosphate/phosphoenolpyruvate family amino acid biosynthetic process	BIOLOGICAL_PROCESS	0.00134622	1.93e-05	6	12	464	13377
51	x	[OVER]	GO:0006571	tyrosine biosynthetic process	BIOLOGICAL_PROCESS	0.00134622	1.93e-05	6	12	464	13377
52		[OVER]	GO:0009095	aromatic amino acid family biosynthetic process, prephenate pathway	BIOLOGICAL_PROCESS	0.00134622	1.93e-05	6	12	464	13377
53		[OVER]	GO:0009094	L-phenylalanine biosynthetic process	BIOLOGICAL_PROCESS	0.00134622	1.93e-05	6	12	464	13377
54		[OVER]	GO:0016053	organic acid biosynthetic process	BIOLOGICAL_PROCESS	0.00157162	2.31e-05	13	84	457	13305
55	x	[OVER]	GO:0046394	carboxylic acid biosynthetic process	BIOLOGICAL_PROCESS	0.00157162	2.31e-05	13	84	457	13305
56	x	[OVER]	GO:0016310	phosphorylation	BIOLOGICAL_PROCESS	0.00207543	3.14e-05	20	190	450	13199
57		[OVER]	GO:0009132	nucleoside diphosphate metabolic process	BIOLOGICAL_PROCESS	0.00214753	3.29e-05	8	30	462	13359
58		[OVER]	GO:0065003	protein-containing complex assembly	BIOLOGICAL_PROCESS	0.00219768	3.4e-05	14	101	456	13288
59		[OVER]	GO:0046364	monosaccharide biosynthetic process	BIOLOGICAL_PROCESS	0.0024987	4.03e-05	7	22	463	13367
60		[OVER]	GO:0009072	aromatic amino acid family metabolic process	BIOLOGICAL_PROCESS	0.0024987	3.99e-05	9	41	461	13348
61		[OVER]	GO:0019319	hexose biosynthetic process	BIOLOGICAL_PROCESS	0.0024987	4.03e-05	7	22	463	13367
62		[OVER]	GO:0006094	gluconeogenesis	BIOLOGICAL_PROCESS	0.0024987	4.03e-05	7	22	463	13367
63	x	[OVER]	GO:0009069	serine family amino acid metabolic process	BIOLOGICAL_PROCESS	0.00250946	4.08e-05	15	117	455	13272
64		[OVER]	GO:0043648	dicarboxylic acid metabolic process	BIOLOGICAL_PROCESS	0.00289945	4.87e-05	8	32	462	13357
65		[OVER]	GO:0042401	cellular biogenic amine biosynthetic process	BIOLOGICAL_PROCESS	0.00289945	5.18e-05	6	15	464	13374
66		[OVER]	GO:0006522	alanine metabolic process	BIOLOGICAL_PROCESS	0.00289945	5.18e-05	6	15	464	13374
67		[OVER]	GO:0006531	aspartate metabolic process	BIOLOGICAL_PROCESS	0.00289945	5.18e-05	6	15	464	13374
68		[OVER]	GO:0046219	indolalkylamine biosynthetic process	BIOLOGICAL_PROCESS	0.00289945	5.18e-05	6	15	464	13374
69		[OVER]	GO:0009309	amine biosynthetic process	BIOLOGICAL_PROCESS	0.00289945	5.18e-05	6	15	464	13374
70		[OVER]	GO:0009078	pyruvate family amino acid metabolic process	BIOLOGICAL_PROCESS	0.00289945	5.18e-05	6	15	464	13374
71	x	[OVER]	GO:0000162	tryptophan biosynthetic process	BIOLOGICAL_PROCESS	0.00289945	5.18e-05	6	15	464	13374
72		[OVER]	GO:0005996	monosaccharide metabolic process	BIOLOGICAL_PROCESS	0.00336603	6.07e-05	11	67	459	13322
73		[OVER]	GO:0042430	indole-containing compound metabolic process	BIOLOGICAL_PROCESS	0.00336908	6.39e-05	7	24	463	13365
74		[OVER]	GO:0006568	tryptophan metabolic process	BIOLOGICAL_PROCESS	0.00336908	6.39e-05	7	24	463	13365
75		[OVER]	GO:0006570	tyrosine metabolic process	BIOLOGICAL_PROCESS	0.00336908	6.39e-05	7	24	463	13365
76		[OVER]	GO:0006586	indolalkylamine metabolic process	BIOLOGICAL_PROCESS	0.00336908	6.39e-05	7	24	463	13365
77		[OVER]	GO:0009056	catabolic process	BIOLOGICAL_PROCESS	0.00336908	6.25e-05	31	396	439	12993
78	x	[OVER]	GO:0015976	carbon utilization	BIOLOGICAL_PROCESS	0.00356358	6.82e-05	5	9	465	13380
79		[OVER]	GO:0042435	indole-containing compound biosynthetic process	BIOLOGICAL_PROCESS	0.00358518	6.92e-05	6	16	464	13373
80		[OVER]	GO:0016051	carbohydrate biosynthetic process	BIOLOGICAL_PROCESS	0.00384595	7.51e-05	9	45	461	13344
81		[OVER]	GO:0016043	cellular component organization	BIOLOGICAL_PROCESS	0.00384595	7.54e-05	26	306	444	13083
82		[OVER]	GO:0006576	cellular biogenic amine metabolic process	BIOLOGICAL_PROCESS	0.00395501	7.95e-05	7	25	463	13364
83		[OVER]	GO:0009308	amine metabolic process	BIOLOGICAL_PROCESS	0.00395501	7.95e-05	7	25	463	13364
84		[OVER]	GO:0044106	cellular amine metabolic process	BIOLOGICAL_PROCESS	0.00395501	7.95e-05	7	25	463	13364
85		[OVER]	GO:0009073	aromatic amino acid family biosynthetic process	BIOLOGICAL_PROCESS	0.00438632	9.09e-05	6	17	464	13372
86		[OVER]	GO:0006796	phosphate-containing compound metabolic process	BIOLOGICAL_PROCESS	0.00448518	9.37e-05	25	291	445	13098
87		[OVER]	GO:0006793	phosphorus metabolic process	BIOLOGICAL_PROCESS	0.00461615	9.72e-05	25	292	445	13097
88		[OVER]	GO:0006006	glucose metabolic process	BIOLOGICAL_PROCESS	0.00461808	9.8e-05	7	26	463	13363
89		[OVER]	GO:0006810	transport	BIOLOGICAL_PROCESS	0.00556237	0.000119	44	672	426	12717
90		[OVER]	GO:0006757	ATP generation from ADP	BIOLOGICAL_PROCESS	0.00628968	0.000145	7	28	463	13361
91	x	[OVER]	GO:0006534	cysteine metabolic process	BIOLOGICAL_PROCESS	0.00628968	0.000144	4	5	466	13384
92		[OVER]	GO:1901362	organic cyclic compound biosynthetic process	BIOLOGICAL_PROCESS	0.00628968	0.000151	23	260	447	13129
93		[OVER]	GO:0006165	nucleoside diphosphate phosphorylation	BIOLOGICAL_PROCESS	0.00628968	0.000145	7	28	463	13361
94		[OVER]	GO:0015917	aminophospholipid transport	BIOLOGICAL_PROCESS	0.00628968	0.000151	3	1	467	13388
95	x	[OVER]	GO:0015914	phospholipid transport	BIOLOGICAL_PROCESS	0.00628968	0.000151	3	1	467	13388
96		[OVER]	GO:0015748	organophosphate ester transport	BIOLOGICAL_PROCESS	0.00628968	0.000151	3	1	467	13388
97		[OVER]	GO:0044255	cellular lipid metabolic process	BIOLOGICAL_PROCESS	0.00628968	0.000139	13	102	457	13287
98		[OVER]	GO:0044262	cellular carbohydrate metabolic process	BIOLOGICAL_PROCESS	0.00628968	0.000149	10	62	460	13327
99		[OVER]	GO:0046939	nucleotide phosphorylation	BIOLOGICAL_PROCESS	0.00628968	0.000145	7	28	463	13361
100	x	[OVER]	GO:0006096	glycolytic process	BIOLOGICAL_PROCESS	0.00628968	0.000145	7	28	463	13361
101		[OVER]	GO:0006766	vitamin metabolic process	BIOLOGICAL_PROCESS	0.0065872	0.000162	8	39	462	13350
102		[OVER]	GO:0006767	water-soluble vitamin metabolic process	BIOLOGICAL_PROCESS	0.0065872	0.000162	8	39	462	13350
103		[OVER]	GO:0046031	ADP metabolic process	BIOLOGICAL_PROCESS	0.00682686	0.000175	7	29	463	13360
104		[OVER]	GO:0009135	purine nucleoside diphosphate metabolic process	BIOLOGICAL_PROCESS	0.00682686	0.000175	7	29	463	13360
105		[OVER]	GO:0009179	purine ribonucleoside diphosphate metabolic process	BIOLOGICAL_PROCESS	0.00682686	0.000175	7	29	463	13360
106		[OVER]	GO:0009185	ribonucleoside diphosphate metabolic process	BIOLOGICAL_PROCESS	0.00682686	0.000175	7	29	463	13360
107		[OVER]	GO:0051234	establishment of localization	BIOLOGICAL_PROCESS	0.00682686	0.000174	44	674	426	12715
108		[OVER]	GO:0051179	localization	BIOLOGICAL_PROCESS	0.00728607	0.000188	44	681	426	12708
109		[OVER]	GO:0072524	pyridine-containing compound metabolic process	BIOLOGICAL_PROCESS	0.00745245	0.000194	5	12	465	13377
110	x	[OVER]	GO:0006820	anion transport	BIOLOGICAL_PROCESS	0.00835996	0.000219	8	41	462	13348
111		[OVER]	GO:0009066	aspartate family amino acid metabolic process	BIOLOGICAL_PROCESS	0.008539	0.000225	12	93	458	13296
112		[OVER]	GO:1901607	alpha-amino acid biosynthetic process	BIOLOGICAL_PROCESS	0.0108915	0.000288	9	55	461	13334
113		[OVER]	GO:0018130	heterocycle biosynthetic process	BIOLOGICAL_PROCESS	0.0121403	0.000325	21	238	449	13151
114		[OVER]	GO:0008652	cellular amino acid biosynthetic process	BIOLOGICAL_PROCESS	0.0121403	0.000325	9	56	461	13333
115		[OVER]	GO:0015711	organic anion transport	BIOLOGICAL_PROCESS	0.0126953	0.000348	7	33	463	13356
116	x	[OVER]	GO:0006790	sulfur compound metabolic process	BIOLOGICAL_PROCESS	0.0132654	0.000374	13	114	457	13275
117		[OVER]	GO:0044042	glucan metabolic process	BIOLOGICAL_PROCESS	0.0149874	0.000435	8	46	462	13343
118		[OVER]	GO:0005976	polysaccharide metabolic process	BIOLOGICAL_PROCESS	0.0149874	0.000435	8	46	462	13343
119		[OVER]	GO:0044264	cellular polysaccharide metabolic process	BIOLOGICAL_PROCESS	0.0149874	0.000435	8	46	462	13343
120		[OVER]	GO:0006073	cellular glucan metabolic process	BIOLOGICAL_PROCESS	0.0149874	0.000435	8	46	462	13343
121	x	[OVER]	GO:0051276	chromosome organization	BIOLOGICAL_PROCESS	0.015205	0.000446	12	101	458	13288
122		[OVER]	GO:0019318	hexose metabolic process	BIOLOGICAL_PROCESS	0.0155158	0.000458	9	59	461	13330
123		[OVER]	GO:0019438	aromatic compound biosynthetic process	BIOLOGICAL_PROCESS	0.0167669	0.000497	20	229	450	13160
124	x	[OVER]	GO:0008610	lipid biosynthetic process	BIOLOGICAL_PROCESS	0.0171328	0.000511	9	60	461	13329
125	x	[OVER]	GO:0008643	carbohydrate transport	BIOLOGICAL_PROCESS	0.0175739	0.000527	6	25	464	13364
126	x	[OVER]	GO:0006979	response to oxidative stress	BIOLOGICAL_PROCESS	0.0188917	0.000569	5	16	465	13373
127		[OVER]	GO:0019637	organophosphate metabolic process	BIOLOGICAL_PROCESS	0.0205313	0.000622	14	137	456	13252
128	x	[OVER]	GO:0051186	cofactor metabolic process	BIOLOGICAL_PROCESS	0.0284277	0.000898	16	177	454	13212
129		[OVER]	GO:0046034	ATP metabolic process	BIOLOGICAL_PROCESS	0.0290765	0.000923	10	80	460	13309
130		[OVER]	GO:0090288	negative regulation of cellular response to growth factor stimulus	BIOLOGICAL_PROCESS	0.0354495	0.00114773	2	0	468	13389
131	x	[OVER]	GO:0006633	fatty acid biosynthetic process	BIOLOGICAL_PROCESS	0.0404737	0.0013233	4	11	466	13378
132		[OVER]	GO:1901360	organic cyclic compound metabolic process	BIOLOGICAL_PROCESS	0.0452784	0.00148762	50	894	420	12495
133		[OVER]	GO:0046483	heterocycle metabolic process	BIOLOGICAL_PROCESS	0.0483316	0.00159564	48	851	422	12538
134	x	[OVER]	GO:0005840	ribosome	CELLULAR_COMPONENT	2.08e-21	4.65e-24	46	171	424	13218
135	x	[OVER]	GO:0110165	cellular anatomical entity	CELLULAR_COMPONENT	2.62e-19	8.35e-22	157	2035	313	11354
136	x	[OVER]	GO:0043232	intracellular non-membrane-bounded organelle	CELLULAR_COMPONENT	1.54e-13	7.6e-16	65	569	405	12820
137	x	[OVER]	GO:0043228	non-membrane-bounded organelle	CELLULAR_COMPONENT	2.03e-13	1.04e-15	65	573	405	12816
138	x	[OVER]	GO:0043229	intracellular organelle	CELLULAR_COMPONENT	7.17e-09	4.57e-11	100	1416	370	11973
139	x	[OVER]	GO:0043226	organelle	CELLULAR_COMPONENT	2.07e-08	1.48e-10	100	1456	370	11933
140	x	[OVER]	GO:0005622	intracellular	CELLULAR_COMPONENT	6.66e-08	5.15e-10	130	2145	340	11244
141	x	[OVER]	GO:0016021	integral component of membrane	CELLULAR_COMPONENT	6.45e-06	6.58e-08	29	247	441	13142
142	x	[OVER]	GO:0031224	intrinsic component of membrane	CELLULAR_COMPONENT	6.87e-06	7.12e-08	29	248	441	13141
143	x	[OVER]	GO:0016020	membrane	CELLULAR_COMPONENT	0.00426471	8.77e-05	32	419	438	12970
144	x	[OVER]	GO:0015934	large ribosomal subunit	CELLULAR_COMPONENT	0.00628968	0.000151	3	1	467	13388
145	x	[OVER]	GO:0032991	protein-containing complex	CELLULAR_COMPONENT	0.0254694	0.000788	65	1203	405	12186
146	x	[OVER]	GO:0005829	cytosol	CELLULAR_COMPONENT	0.0274599	0.000858	9	65	461	13324
147		[OVER]	GO:0005198	structural molecule activity	MOLECULAR_FUNCTION	2.47e-25	3.94e-29	52	172	418	13217
148	x	[OVER]	GO:0003735	structural constituent of ribosome	MOLECULAR_FUNCTION	2.59e-23	1.53e-26	43	121	427	13268
149	x	[OVER]	GO:0003824	catalytic activity	MOLECULAR_FUNCTION	1.02e-15	4.53e-18	209	3429	261	9960
150		[OVER]	GO:0005488	binding	MOLECULAR_FUNCTION	6.05e-13	3.18e-15	179	2910	291	10479
151		[OVER]	GO:0043167	ion binding	MOLECULAR_FUNCTION	1.67e-10	9.08e-13	134	2040	336	11349
152		[OVER]	GO:0036094	small molecule binding	MOLECULAR_FUNCTION	2.12e-10	1.18e-12	51	445	419	12944
153	x	[OVER]	GO:0043168	anion binding	MOLECULAR_FUNCTION	4.27e-10	2.45e-12	48	408	422	12981
154		[OVER]	GO:1901265	nucleoside phosphate binding	MOLECULAR_FUNCTION	7.22e-09	4.84e-11	45	400	425	12989
155	x	[OVER]	GO:0000166	nucleotide binding	MOLECULAR_FUNCTION	7.22e-09	4.84e-11	45	400	425	12989
156		[OVER]	GO:0097159	organic cyclic compound binding	MOLECULAR_FUNCTION	9.66e-09	6.78e-11	93	1290	377	12099
157		[OVER]	GO:1901363	heterocyclic compound binding	MOLECULAR_FUNCTION	9.66e-09	6.78e-11	93	1290	377	12099
158		[OVER]	GO:0008144	drug binding	MOLECULAR_FUNCTION	2.68e-08	1.97e-10	33	239	437	13150
159	x	[OVER]	GO:0017076	purine nucleotide binding	MOLECULAR_FUNCTION	6.38e-07	5.59e-09	31	247	439	13142
160		[OVER]	GO:0032553	ribonucleotide binding	MOLECULAR_FUNCTION	7.58e-07	6.77e-09	32	264	438	13125
161		[OVER]	GO:0032555	purine ribonucleotide binding	MOLECULAR_FUNCTION	9.8e-07	9.07e-09	30	238	440	13151
162	x	[OVER]	GO:0097367	carbohydrate derivative binding	MOLECULAR_FUNCTION	2.04e-06	1.92e-08	32	277	438	13112
163		[OVER]	GO:0030554	adenyl nucleotide binding	MOLECULAR_FUNCTION	2.51e-06	2.45e-08	27	206	443	13183
164		[OVER]	GO:0032559	adenyl ribonucleotide binding	MOLECULAR_FUNCTION	2.51e-06	2.45e-08	27	206	443	13183
165		[OVER]	GO:0035639	purine ribonucleoside triphosphate binding	MOLECULAR_FUNCTION	3.2e-06	3.17e-08	29	238	441	13151
166	x	[OVER]	GO:0022857	transmembrane transporter activity	MOLECULAR_FUNCTION	3.86e-06	3.88e-08	35	334	435	13055
167		[OVER]	GO:0005215	transporter activity	MOLECULAR_FUNCTION	7.18e-06	7.55e-08	35	344	435	13045
168		[OVER]	GO:0005524	ATP binding	MOLECULAR_FUNCTION	8.24e-06	8.81e-08	26	206	444	13183
169		[OVER]	GO:0050662	coenzyme binding	MOLECULAR_FUNCTION	3.08e-05	3.38e-07	23	178	447	13211
170	x	[OVER]	GO:0048037	cofactor binding	MOLECULAR_FUNCTION	4.07e-05	4.55e-07	33	339	437	13050
171	x	[OVER]	GO:0022804	active transmembrane transporter activity	MOLECULAR_FUNCTION	0.000324	3.93e-06	15	94	455	13295
172	x	[OVER]	GO:0016491	oxidoreductase activity	MOLECULAR_FUNCTION	0.000363	4.46e-06	62	941	408	12448
173	x	[OVER]	GO:0015075	ion transmembrane transporter activity	MOLECULAR_FUNCTION	0.000909	1.2e-05	17	132	453	13257
174	x	[OVER]	GO:0019842	vitamin binding	MOLECULAR_FUNCTION	0.00119661	1.64e-05	9	36	461	13353
175		[OVER]	GO:0015291	secondary active transmembrane transporter activity	MOLECULAR_FUNCTION	0.00191338	2.84e-05	9	39	461	13350
176	x	[OVER]	GO:0008733	L-arabinose isomerase activity	MOLECULAR_FUNCTION	0.00207543	3.14e-05	7	21	463	13368
177		[OVER]	GO:0030170	pyridoxal phosphate binding	MOLECULAR_FUNCTION	0.00289945	5.1e-05	7	23	463	13366
178	x	[OVER]	GO:0070279	vitamin B6 binding	MOLECULAR_FUNCTION	0.00289945	5.1e-05	7	23	463	13366
179		[OVER]	GO:0016861	intramolecular oxidoreductase activity, interconverting aldoses and ketoses	MOLECULAR_FUNCTION	0.00336908	6.39e-05	7	24	463	13365
180	x	[OVER]	GO:0003723	RNA binding	MOLECULAR_FUNCTION	0.00412443	8.35e-05	21	222	449	13167
181		[OVER]	GO:0015318	inorganic molecular entity transmembrane transporter activity	MOLECULAR_FUNCTION	0.00420928	8.59e-05	14	111	456	13278
182		[OVER]	GO:0022853	active ion transmembrane transporter activity	MOLECULAR_FUNCTION	0.00593771	0.000128	12	87	458	13302
183		[OVER]	GO:0016769	transferase activity, transferring nitrogenous groups	MOLECULAR_FUNCTION	0.00628968	0.000151	6	19	464	13370
184	x	[OVER]	GO:0140303	intramembrane lipid transporter activity	MOLECULAR_FUNCTION	0.00628968	0.000151	3	1	467	13388
185		[OVER]	GO:0140326	ATPase-coupled intramembrane lipid transporter activity	MOLECULAR_FUNCTION	0.00628968	0.000151	3	1	467	13388
186		[OVER]	GO:0050236	pyridoxine:NADP 4-dehydrogenase activity	MOLECULAR_FUNCTION	0.00628968	0.000151	3	1	467	13388
187		[OVER]	GO:0043169	cation binding	MOLECULAR_FUNCTION	0.00647625	0.000157	30	391	440	12998
188	x	[OVER]	GO:0016740	transferase activity	MOLECULAR_FUNCTION	0.00665342	0.000164	56	935	414	12454
189	x	[OVER]	GO:0016860	intramolecular oxidoreductase activity	MOLECULAR_FUNCTION	0.00682686	0.000175	7	29	463	13360
190		[OVER]	GO:0016853	isomerase activity	MOLECULAR_FUNCTION	0.0123171	0.000333	14	128	456	13261
191	x	[OVER]	GO:0016829	lyase activity	MOLECULAR_FUNCTION	0.0123171	0.000334	15	144	455	13245
192		[OVER]	GO:0015662	ion transmembrane transporter activity, phosphorylative mechanism	MOLECULAR_FUNCTION	0.0126198	0.000344	5	14	465	13375
193		[OVER]	GO:0005351	carbohydrate:proton symporter activity	MOLECULAR_FUNCTION	0.012827	0.00036	6	23	464	13366
194		[OVER]	GO:0005402	carbohydrate:cation symporter activity	MOLECULAR_FUNCTION	0.012827	0.00036	6	23	464	13366
195	x	[OVER]	GO:0015144	carbohydrate transmembrane transporter activity	MOLECULAR_FUNCTION	0.012827	0.00036	6	23	464	13366
196		[OVER]	GO:0015295	solute:proton symporter activity	MOLECULAR_FUNCTION	0.012827	0.00036	6	23	464	13366
197		[OVER]	GO:0046872	metal ion binding	MOLECULAR_FUNCTION	0.014743	0.000419	28	381	442	13008
198	x	[OVER]	GO:0008483	transaminase activity	MOLECULAR_FUNCTION	0.015205	0.000446	5	15	465	13374
199	x	[OVER]	GO:0005200	structural constituent of cytoskeleton	MOLECULAR_FUNCTION	0.0234482	0.000718	3	3	467	13386
200	x	[OVER]	GO:0015926	glucosidase activity	MOLECULAR_FUNCTION	0.0234482	0.000717	5	17	465	13372
201		[OVER]	GO:0015294	solute:cation symporter activity	MOLECULAR_FUNCTION	0.0243157	0.000748	6	27	464	13362
202		[OVER]	GO:0016614	oxidoreductase activity, acting on CH-OH group of donors	MOLECULAR_FUNCTION	0.0266064	0.000827	12	109	458	13280
203		[OVER]	GO:0015293	symporter activity	MOLECULAR_FUNCTION	0.0281096	0.000883	6	28	464	13361
204		[OVER]	GO:0016773	phosphotransferase activity, alcohol group as acceptor	MOLECULAR_FUNCTION	0.0339353	0.00108246	11	97	459	13292
205		[OVER]	GO:0009374	biotin binding	MOLECULAR_FUNCTION	0.0354495	0.00114773	2	0	468	13389
206		[OVER]	GO:0016885	ligase activity, forming carbon-carbon bonds	MOLECULAR_FUNCTION	0.0354495	0.00114773	2	0	468	13389
207	x	[OVER]	GO:0005319	lipid transporter activity	MOLECULAR_FUNCTION	0.0376493	0.00122495	3	4	467	13385
